# Supplementary material for: Epithelial outgrowth through mesenchymal rings drives lung alveologenesis
Source: JCI Insight. 2025 Jan 7;10(4):e187876. doi: 10.1172/jci.insight.187876 (PMC11949025; doi:10.1172/jci.insight.187876)
Supplement: Supporting data values [file jciinsight-10-187876-s237.xlsx]

## Sheet: Figure 1 
	PCLS P5				PCLS P5 + 48hrs
	Mean	SD	N		Mean	SD	N
	12.9403	3.50404	10		17.6113	3.65581	10
	12.673	2.92019	10		14.9815	4.16219	10
	14.0005	2.32909	10		16.5003	3.15077	10
	13.8715	2.21829	10		15.7715	3.70862	10
	13.442	1.58966	10		16.6806	2.74762	10
	14.4531	1.8646	10		14.8947	3.90382	10
	12.2942	2.66029	10		16.251	3.51036	10
	11.818	1.2764	9		15.6249	2.8056	10
	12.2488	1.12508	9		15.3533	1.84344	10
	12.4294	2.67701	9		15.0201	3.00728	10
	15.8164	1.34096	9		11.5376	5.16916	9

## Sheet: Figure 2D
X	Sphericity
0	0.843538
0.333333	0.83733
0.666667	0.83617
1	0.835094
1.33333	0.828253
1.66667	0.830617
2	0.829105
2.33333	0.82484
2.66667	0.818344
3	0.812685
3.33333	0.805496
3.66667	0.785302
4	0.769691
4.33333	0.762078
4.66667	0.754575
5	0.75281
5.33333	0.748989
5.66667	0.732507
6	0.72388
6.33333	0.727703
6.66667	0.718667
7	0.714741
7.33333	0.685068
7.66667	0.701389
8	0.683629
8.33333	0.712472
8.66667	0.688552
9	0.671571
9.33333	0.694131
9.66667	0.758831
10	0.723855
10.3333	0.720073
10.6667	0.724442
11	0.733795
11.3333	0.7739
11.6667	0.777003
12	0.785507
12.3333	0.790053
12.6667	0.792036
13	0.79244
13.3333	0.796508
13.6667	0.783328
14	0.773622
14.3333	0.78716
14.6667	0.787425
15	0.70825
15.3333	0.77836
15.6667	0.782355
16	0.77488
16.3333	0.770322
16.6667	0.778194
17	0.690572
17.3333	0.721364
17.6667	0.781175
18	0.708851
18.3333	0.789757
18.6667	0.787397
19	0.787678
19.3333	0.790195
19.6667	0.798045
20	0.786667
20.3333	0.784302
20.6667	0.772614
21	0.767205
21.3333	0.77455
21.6667	0.756364
22	0.773263
22.3333	0.754171
22.6667	0.769365
23	0.761908
23.3333	0.765796
23.6667	0.786017
24	0.782605
24.3333	0.774571
24.6667	0.783923
25	0.781429
25.3333	0.772984
25.6667	0.775474
26	0.766163
26.3333	0.767642
26.6667	0.771832
27	0.766129
27.3333	0.75228
27.6667	0.765502
28	0.759476
28.3333	0.746205
28.6667	0.752277
29	0.751946
29.3333	0.743439
29.6667	0.733113
30	0.732792
30.3333	0.723081
30.6667	0.726947
31	0.724574
31.3333	0.72341
31.6667	0.707345
32	0.711809
32.3333	0.707604
32.6667	0.707381
33	0.713492
33.3333	0.692596
33.6667	0.693403
34	0.678533
34.3333	0.679199
34.6667	0.670306
35	0.681179
35.3333	0.663483
35.6667	0.649821
36	0.668072
36.3333	0.645738
36.6667	0.652568
37	0.664492
37.3333	0.652389
37.6667	0.651048
38	0.647052
38.3333	0.652789
38.6667	0.639746
39	0.628561
39.3333	0.629564
39.6667	0.625902
40	0.618574
40.3333	0.602689
40.6667	0.614085
41	0.602981
41.3333	0.611312
41.6667	0.606571
42	0.630773
42.3333	0.588389
42.6667	0.579143
43	0.605369
43.3333	0.61154
43.6667	0.611571
44	0.612871
44.3333	0.601311
44.6667	0.591554
45	0.609967
45.3333	0.584387
45.6667	0.561993
46	0.571738
46.3333	0.571051
46.6667	0.548822
47	0.55214
47.3333	0.569335
47.6667	0.535628
48	0.546663
48.3333	0.569792
48.6667	0.551926
49	0.56262
49.3333	0.569031
49.6667	0.535285
50	0.50455
50.3333	0.55891
50.6667	0.534468
51	0.563259
51.3333	0.560365
51.6667	0.544621
52	0.520526
52.3333	0.531292
52.6667	0.538256
53	0.513613
53.3333	0.520907
53.6667	0.508416
54	0.507048
54.3333	0.506642
54.6667	0.501116
55	0.508828
55.3333	0.511739
55.6667	0.511855
56	0.507826
56.3333	0.528199
56.6667	0.524578
57	0.518316
57.3333	0.503904
57.6667	0.518764
58	0.509643
58.3333	0.504376
58.6667	0.51029
59	0.508526
59.3333	0.516034
59.6667	0.514644
60	0.50748
60.3333	0.526456
60.6667	0.506597
61	0.509431
61.3333	0.500335
61.6667	0.510959
62	0.522646
62.3333	0.517976
62.6667	0.529384
63	0.517572
63.3333	0.531925
63.6667	0.526759
64	0.530019
64.3333	0.531866
64.6667	0.52481
65	0.518725
65.3333	0.523448
65.6667	0.529034
66	0.521857
66.3333	0.516446
66.6667	0.548019
67	0.538906
67.3333	0.537634
67.6667	0.534489
68	0.536035
68.3333	0.539831
68.6667	0.545953
69	0.529437
69.3333	0.556371
69.6667	0.562394
70	0.555943
70.3333	0.590756

## Sheet: Figure 2D Source Data
Sphericity
====================
Sphericity	Unit	Category	Time	TrackID	ID
0.897		Surface	1	1000000000	0
0.89		Surface	1	1000000001	1
0.794		Surface	1	1000000002	2
0.948		Surface	1	1000000003	3
0.857		Surface	1	1000000004	4
0.812		Surface	1	1000000005	5
0.935		Surface	1	1000000006	6
0.931		Surface	1	1000000007	7
0.855		Surface	1	1000000008	8
0.825		Surface	1	1000000009	9
0.807		Surface	1	1000000011	11
0.801		Surface	1	1000000012	12
0.801		Surface	1	1000000013	13
0.789		Surface	1	1000000016	16
0.809		Surface	1	1000000017	17
0.784		Surface	1	1000000018	18
0.81		Surface	1	1000000019	19
0.858		Surface	1	1000000020	20
0.662		Surface	1	1000000023	23
0.758		Surface	1	1000000024	24
0.721		Surface	1	1000000025	25
0.944		Surface	1	1000000026	26
0.841		Surface	1	1000000029	29
0.945		Surface	1	1000000030	30
0.87		Surface	1	1000000031	31
0.833		Surface	1	1000000032	32
0.765		Surface	1	1000000033	33
0.707		Surface	1	1000000034	34
0.921		Surface	1	1000000035	35
0.957		Surface	1	1000000036	36
0.904		Surface	1	1000000037	37
0.886		Surface	1	1000000038	38
0.924		Surface	1	1000000039	39
0.934		Surface	1	1000000040	40
0.912		Surface	1	1000000041	41
0.927		Surface	1	1000000042	42
0.733		Surface	1	1000000044	44
0.806		Surface	1	1000000045	45
0.769		Surface	1	1000000046	46
0.773		Surface	1	1000000047	47
0.943		Surface	1	1000000048	48
0.865		Surface	1	1000000049	49
0.893		Surface	1	1000000050	50
0.953		Surface	1	1000000051	51
0.848		Surface	1	1000000052	52
0.799		Surface	1	1000000053	53
0.9		Surface	1	1000000054	54
0.783		Surface	1	1000000055	55
0.944		Surface	1	1000000056	56
0.921		Surface	1	1000000057	57
0.841		Surface	1	1000000058	58
0.829		Surface	1	1000000059	59
0.641		Surface	1	1000000060	60
0.836		Surface	1	1000000061	61
0.911		Surface	1	1000000062	62
0.976		Surface	1	1000000063	63
0.95		Surface	1	1000000065	65
0.849		Surface	1	1000000066	66
0.889		Surface	1	1000000068	68
0.904		Surface	1	1000000069	69
0.932		Surface	1	1000000070	70
0.942		Surface	1	1000000071	71
0.696		Surface	1	1000000072	72
0.956		Surface	1	1000000073	73
0.946		Surface	1	1000000074	74
0.957		Surface	1	1000000075	75
0.669		Surface	1	1000000076	76
0.703		Surface	1	1000000077	77
0.738		Surface	1	1000000079	79
0.753		Surface	1	1000000080	80
0.759		Surface	1	1000000081	81
0.883		Surface	1	1000000082	82
0.905		Surface	1	1000000083	83
0.792		Surface	2	1000000002	84
0.859		Surface	2	1000000004	85
0.794		Surface	2	1000000005	86
0.928		Surface	2	1000000006	87
0.931		Surface	2	1000000007	88
0.857		Surface	2	1000000008	89
0.832		Surface	2	1000000009	90
0.812		Surface	2	1000000091	91
0.838		Surface	2	1000000011	92
0.793		Surface	2	1000000012	93
0.795		Surface	2	1000000013	94
0.611		Surface	2	1000000095	95
0.763		Surface	2	1000000016	97
0.823		Surface	2	1000000017	98
0.709		Surface	2	1000000018	99
0.856		Surface	2	1000000020	101
0.662		Surface	2	1000000023	103
0.759		Surface	2	1000000024	104
0.721		Surface	2	1000000025	105
0.829		Surface	2	1000000106	106
0.95		Surface	2	1000000026	107
0.901		Surface	2	1000000029	108
0.938		Surface	2	1000000030	109
0.902		Surface	2	1000000031	110
0.936		Surface	2	1000000003	111
0.923		Surface	2	1000000033	112
0.897		Surface	2	1000000001	113
0.893		Surface	2	1000000000	114
0.83		Surface	2	1000000032	115
0.7		Surface	2	1000000034	116
0.916		Surface	2	1000000035	117
0.894		Surface	2	1000000037	118
0.94		Surface	2	1000000036	119
0.898		Surface	2	1000000038	120
0.937		Surface	2	1000000040	121
0.923		Surface	2	1000000039	122
0.734		Surface	2	1000000044	123
0.907		Surface	2	1000000042	124
0.912		Surface	2	1000000041	125
0.802		Surface	2	1000000045	127
0.904		Surface	2	1000000128	128
0.76		Surface	2	1000000046	129
0.755		Surface	2	1000000047	130
0.951		Surface	2	1000000048	131
0.864		Surface	2	1000000049	132
0.889		Surface	2	1000000050	133
0.954		Surface	2	1000000051	134
0.825		Surface	2	1000000052	135
0.81		Surface	2	1000000053	136
0.785		Surface	2	1000000055	137
0.904		Surface	2	1000000054	138
0.85		Surface	2	1000000058	139
0.942		Surface	2	1000000056	140
0.922		Surface	2	1000000057	141
0.841		Surface	2	1000000059	142
0.918		Surface	2	1000000062	143
0.802		Surface	2	1000000061	144
0.678		Surface	2	1000000060	145
0.971		Surface	2	1000000063	146
0.95		Surface	2	1000000147	147
0.956		Surface	2	1000000065	148
0.844		Surface	2	1000000066	149
0.901		Surface	2	1000000068	151
0.907		Surface	2	1000000069	152
0.945		Surface	2	1000000070	153
0.633		Surface	2	1000000072	154
0.916		Surface	2	1000000071	155
0.96		Surface	2	1000000073	156
0.962		Surface	2	1000000074	157
0.954		Surface	2	1000000075	158
0.686		Surface	2	1000000076	159
0.715		Surface	2	1000000077	160
0.923		Surface	2	1000000161	161
0.76		Surface	2	1000000079	162
0.865		Surface	2	1000000163	163
0.809		Surface	2	1000000080	164
0.768		Surface	2	1000000081	165
0.903		Surface	2	1000000082	166
0.941		Surface	2	1000000083	167
0.933		Surface	3	1000000003	168
0.839		Surface	3	1000000004	169
0.775		Surface	3	1000000002	170
0.795		Surface	3	1000000005	171
0.936		Surface	3	1000000006	172
0.933		Surface	3	1000000007	173
0.852		Surface	3	1000000008	174
0.823		Surface	3	1000000009	175
0.821		Surface	3	1000000011	177
0.796		Surface	3	1000000012	178
0.791		Surface	3	1000000013	179
0.631		Surface	3	1000000095	180
0.766		Surface	3	1000000016	181
0.71		Surface	3	1000000018	182
0.813		Surface	3	1000000017	183
0.827		Surface	3	1000000019	184
0.849		Surface	3	1000000020	185
0.669		Surface	3	1000000023	186
0.77		Surface	3	1000000024	188
0.753		Surface	3	1000000025	189
0.777		Surface	3	1000000106	190
0.929		Surface	3	1000000026	191
0.932		Surface	3	1000000029	193
0.937		Surface	3	1000000030	194
0.86		Surface	3	1000000031	195
0.928		Surface	3	1000000033	196
0.901		Surface	3	1000000001	197
0.885		Surface	3	1000000000	198
0.819		Surface	3	1000000032	199
0.698		Surface	3	1000000034	200
0.897		Surface	3	1000000035	201
0.888		Surface	3	1000000037	202
0.952		Surface	3	1000000036	203
0.89		Surface	3	1000000044	204
0.907		Surface	3	1000000038	205
0.91		Surface	3	1000000039	206
0.941		Surface	3	1000000040	207
0.905		Surface	3	1000000042	210
0.921		Surface	3	1000000041	211
0.804		Surface	3	1000000045	212
0.905		Surface	3	1000000128	213
0.767		Surface	3	1000000046	214
0.756		Surface	3	1000000047	215
0.948		Surface	3	1000000048	216
0.857		Surface	3	1000000049	217
0.89		Surface	3	1000000050	218
0.944		Surface	3	1000000051	219
0.812		Surface	3	1000000053	220
0.828		Surface	3	1000000052	221
0.782		Surface	3	1000000055	222
0.903		Surface	3	1000000054	223
0.83		Surface	3	1000000058	224
0.946		Surface	3	1000000056	225
0.927		Surface	3	1000000057	226
0.703		Surface	3	1000000060	227
0.838		Surface	3	1000000061	228
0.836		Surface	3	1000000059	229
0.92		Surface	3	1000000062	230
0.972		Surface	3	1000000063	232
0.9		Surface	3	1000000147	233
0.946		Surface	3	1000000065	234
0.836		Surface	3	1000000066	235
0.901		Surface	3	1000000068	237
0.899		Surface	3	1000000069	238
0.942		Surface	3	1000000070	239
0.852		Surface	3	1000000240	240
0.888		Surface	3	1000000071	241
0.663		Surface	3	1000000072	242
0.966		Surface	3	1000000073	243
0.964		Surface	3	1000000074	244
0.961		Surface	3	1000000075	245
0.679		Surface	3	1000000076	246
0.935		Surface	3	1000000247	247
0.721		Surface	3	1000000077	248
0.928		Surface	3	1000000161	249
0.757		Surface	3	1000000079	250
0.873		Surface	3	1000000163	251
0.809		Surface	3	1000000080	252
0.926		Surface	3	1000000082	253
0.75		Surface	3	1000000081	254
0.902		Surface	3	1000000083	255
0.933		Surface	4	1000000006	256
0.942		Surface	4	1000000007	257
0.857		Surface	4	1000000008	258
0.802		Surface	4	1000000091	259
0.822		Surface	4	1000000009	260
0.829		Surface	4	1000000011	261
0.795		Surface	4	1000000012	262
0.782		Surface	4	1000000013	263
0.641		Surface	4	1000000095	264
0.765		Surface	4	1000000016	266
0.713		Surface	4	1000000018	267
0.802		Surface	4	1000000017	268
0.828		Surface	4	1000000019	269
0.767		Surface	4	1000000020	270
0.679		Surface	4	1000000023	271
0.772		Surface	4	1000000024	272
0.771		Surface	4	1000000025	274
0.78		Surface	4	1000000106	275
0.932		Surface	4	1000000026	276
0.933		Surface	4	1000000029	277
0.932		Surface	4	1000000030	278
0.864		Surface	4	1000000031	279
0.799		Surface	4	1000000005	280
0.765		Surface	4	1000000002	281
0.934		Surface	4	1000000003	282
0.843		Surface	4	1000000004	283
0.926		Surface	4	1000000033	284
0.891		Surface	4	1000000001	285
0.893		Surface	4	1000000000	286
0.816		Surface	4	1000000032	287
0.687		Surface	4	1000000034	288
0.9		Surface	4	1000000035	289
0.874		Surface	4	1000000037	290
0.951		Surface	4	1000000036	291
0.878		Surface	4	1000000044	292
0.91		Surface	4	1000000038	293
0.936		Surface	4	1000000040	294
0.9		Surface	4	1000000039	295
0.78		Surface	4	1000000042	298
0.922		Surface	4	1000000041	299
0.809		Surface	4	1000000045	300
0.906		Surface	4	1000000128	301
0.759		Surface	4	1000000046	302
0.747		Surface	4	1000000047	303
0.93		Surface	4	1000000048	304
0.857		Surface	4	1000000049	305
0.892		Surface	4	1000000050	306
0.943		Surface	4	1000000051	307
0.799		Surface	4	1000000053	308
0.846		Surface	4	1000000052	309
0.779		Surface	4	1000000055	310
0.903		Surface	4	1000000054	311
0.838		Surface	4	1000000058	312
0.946		Surface	4	1000000056	313
0.926		Surface	4	1000000057	314
0.701		Surface	4	1000000060	315
0.836		Surface	4	1000000059	316
0.826		Surface	4	1000000061	317
0.917		Surface	4	1000000062	318
0.969		Surface	4	1000000063	320
0.922		Surface	4	1000000147	321
0.949		Surface	4	1000000065	322
0.831		Surface	4	1000000066	323
0.88		Surface	4	1000000069	324
0.899		Surface	4	1000000068	325
0.938		Surface	4	1000000070	326
0.863		Surface	4	1000000240	327
0.874		Surface	4	1000000071	329
0.664		Surface	4	1000000072	330
0.959		Surface	4	1000000073	331
0.946		Surface	4	1000000074	332
0.966		Surface	4	1000000075	333
0.68		Surface	4	1000000076	334
0.934		Surface	4	1000000247	335
0.712		Surface	4	1000000077	336
0.93		Surface	4	1000000161	337
0.774		Surface	4	1000000079	338
0.88		Surface	4	1000000163	339
0.818		Surface	4	1000000080	340
0.796		Surface	4	1000000081	341
0.931		Surface	4	1000000082	342
0.907		Surface	4	1000000083	343
0.795		Surface	5	1000000005	344
0.931		Surface	5	1000000006	345
0.936		Surface	5	1000000007	346
0.831		Surface	5	1000000009	347
0.842		Surface	5	1000000008	348
0.754		Surface	5	1000000091	349
0.849		Surface	5	1000000011	350
0.781		Surface	5	1000000013	351
0.793		Surface	5	1000000012	352
0.688		Surface	5	1000000095	353
0.771		Surface	5	1000000016	354
0.796		Surface	5	1000000017	355
0.738		Surface	5	1000000018	356
0.817		Surface	5	1000000019	357
0.762		Surface	5	1000000020	358
0.689		Surface	5	1000000023	359
0.77		Surface	5	1000000024	360
0.777		Surface	5	1000000025	361
0.783		Surface	5	1000000106	362
0.942		Surface	5	1000000026	363
0.935		Surface	5	1000000029	364
0.933		Surface	5	1000000030	365
0.872		Surface	5	1000000031	366
0.756		Surface	5	1000000002	367
0.853		Surface	5	1000000004	368
0.929		Surface	5	1000000003	369
0.93		Surface	5	1000000033	370
0.888		Surface	5	1000000001	371
0.89		Surface	5	1000000000	372
0.818		Surface	5	1000000032	373
0.702		Surface	5	1000000034	374
0.87		Surface	5	1000000037	375
0.9		Surface	5	1000000035	376
0.952		Surface	5	1000000036	377
0.9		Surface	5	1000000038	378
0.94		Surface	5	1000000040	379
0.912		Surface	5	1000000039	380
0.746		Surface	5	1000000044	381
0.683		Surface	5	1000000042	382
0.919		Surface	5	1000000041	383
0.808		Surface	5	1000000045	384
0.91		Surface	5	1000000128	385
0.769		Surface	5	1000000046	386
0.747		Surface	5	1000000047	387
0.929		Surface	5	1000000048	388
0.864		Surface	5	1000000049	389
0.946		Surface	5	1000000051	390
0.882		Surface	5	1000000050	391
0.812		Surface	5	1000000053	392
0.765		Surface	5	1000000055	393
0.858		Surface	5	1000000052	394
0.926		Surface	5	1000000054	395
0.831		Surface	5	1000000058	396
0.945		Surface	5	1000000056	397
0.932		Surface	5	1000000057	398
0.713		Surface	5	1000000060	399
0.84		Surface	5	1000000059	400
0.836		Surface	5	1000000061	401
0.909		Surface	5	1000000062	402
0.962		Surface	5	1000000063	403
0.952		Surface	5	1000000147	404
0.939		Surface	5	1000000065	405
0.831		Surface	5	1000000066	406
0.891		Surface	5	1000000068	407
0.875		Surface	5	1000000069	408
0.927		Surface	5	1000000070	409
0.862		Surface	5	1000000240	410
0.861		Surface	5	1000000071	412
0.658		Surface	5	1000000072	413
0.968		Surface	5	1000000073	414
0.949		Surface	5	1000000074	415
0.957		Surface	5	1000000075	416
0.704		Surface	5	1000000076	417
0.75		Surface	5	1000000077	418
0.91		Surface	5	1000000247	419
0.784		Surface	5	1000000079	420
0.936		Surface	5	1000000161	421
0.894		Surface	5	1000000163	422
0.82		Surface	5	1000000080	423
0.825		Surface	5	1000000081	424
0.935		Surface	5	1000000082	425
0.883		Surface	5	1000000083	426
0.914		Surface	6	1000000003	427
0.733		Surface	6	1000000002	428
0.794		Surface	6	1000000005	429
0.941		Surface	6	1000000430	430
0.941		Surface	6	1000000006	431
0.939		Surface	6	1000000007	432
0.841		Surface	6	1000000008	433
0.852		Surface	6	1000000009	434
0.747		Surface	6	1000000091	435
0.871		Surface	6	1000000011	436
0.777		Surface	6	1000000013	437
0.797		Surface	6	1000000012	438
0.738		Surface	6	1000000095	439
0.765		Surface	6	1000000016	440
0.746		Surface	6	1000000018	441
0.795		Surface	6	1000000017	442
0.738		Surface	6	1000000020	443
0.838		Surface	6	1000000019	444
0.769		Surface	6	1000000024	445
0.709		Surface	6	1000000023	446
0.807		Surface	6	1000000025	447
0.781		Surface	6	1000000106	448
0.936		Surface	6	1000000026	449
0.927		Surface	6	1000000029	450
0.925		Surface	6	1000000030	451
0.846		Surface	6	1000000004	452
0.929		Surface	6	1000000033	453
0.871		Surface	6	1000000001	454
0.866		Surface	6	1000000000	455
0.819		Surface	6	1000000032	456
0.683		Surface	6	1000000034	457
0.862		Surface	6	1000000037	458
0.896		Surface	6	1000000035	459
0.961		Surface	6	1000000036	460
0.907		Surface	6	1000000038	461
0.933		Surface	6	1000000040	462
0.895		Surface	6	1000000039	463
0.746		Surface	6	1000000044	464
0.699		Surface	6	1000000042	465
0.914		Surface	6	1000000041	466
0.809		Surface	6	1000000045	467
0.91		Surface	6	1000000128	468
0.77		Surface	6	1000000046	469
0.761		Surface	6	1000000047	470
0.926		Surface	6	1000000048	471
0.859		Surface	6	1000000049	472
0.944		Surface	6	1000000051	473
0.875		Surface	6	1000000050	474
0.843		Surface	6	1000000052	475
0.808		Surface	6	1000000053	476
0.761		Surface	6	1000000055	477
0.915		Surface	6	1000000054	478
0.796		Surface	6	1000000058	479
0.937		Surface	6	1000000056	480
0.933		Surface	6	1000000057	481
0.842		Surface	6	1000000059	482
0.704		Surface	6	1000000060	483
0.844		Surface	6	1000000061	484
0.966		Surface	6	1000000063	485
0.908		Surface	6	1000000062	486
0.953		Surface	6	1000000147	487
0.939		Surface	6	1000000065	488
0.829		Surface	6	1000000066	489
0.88		Surface	6	1000000068	490
0.873		Surface	6	1000000069	491
0.95		Surface	6	1000000070	492
0.845		Surface	6	1000000240	494
0.866		Surface	6	1000000071	495
0.65		Surface	6	1000000072	496
0.943		Surface	6	1000000074	498
0.963		Surface	6	1000000075	499
0.805		Surface	6	1000000076	500
0.739		Surface	6	1000000077	501
0.907		Surface	6	1000000247	502
0.797		Surface	6	1000000079	503
0.926		Surface	6	1000000161	504
0.875		Surface	6	1000000163	505
0.812		Surface	6	1000000080	506
0.815		Surface	6	1000000081	507
0.93		Surface	6	1000000082	508
0.904		Surface	6	1000000083	509
0.849		Surface	7	1000000004	510
0.739		Surface	7	1000000002	511
0.787		Surface	7	1000000005	512
0.942		Surface	7	1000000006	513
0.952		Surface	7	1000000007	514
0.87		Surface	7	1000000008	515
0.825		Surface	7	1000000009	516
0.753		Surface	7	1000000091	517
0.868		Surface	7	1000000011	518
0.771		Surface	7	1000000013	519
0.794		Surface	7	1000000012	520
0.835		Surface	7	1000000095	521
0.768		Surface	7	1000000016	522
0.754		Surface	7	1000000018	523
0.837		Surface	7	1000000524	524
0.781		Surface	7	1000000017	525
0.845		Surface	7	1000000019	526
0.738		Surface	7	1000000020	527
0.772		Surface	7	1000000024	528
0.706		Surface	7	1000000023	529
0.8		Surface	7	1000000025	530
0.79		Surface	7	1000000106	531
0.931		Surface	7	1000000026	532
0.911		Surface	7	1000000029	533
0.916		Surface	7	1000000003	534
0.93		Surface	7	1000000033	535
0.872		Surface	7	1000000001	536
0.817		Surface	7	1000000032	537
0.861		Surface	7	1000000000	538
0.694		Surface	7	1000000034	539
0.908		Surface	7	1000000035	540
0.848		Surface	7	1000000037	541
0.953		Surface	7	1000000036	542
0.904		Surface	7	1000000038	543
0.904		Surface	7	1000000039	544
0.933		Surface	7	1000000040	545
0.736		Surface	7	1000000044	546
0.918		Surface	7	1000000042	547
0.916		Surface	7	1000000041	548
0.816		Surface	7	1000000045	549
0.889		Surface	7	1000000128	550
0.767		Surface	7	1000000046	551
0.77		Surface	7	1000000047	552
0.918		Surface	7	1000000048	553
0.875		Surface	7	1000000049	554
0.941		Surface	7	1000000051	555
0.879		Surface	7	1000000050	556
0.804		Surface	7	1000000053	557
0.828		Surface	7	1000000052	558
0.762		Surface	7	1000000055	559
0.923		Surface	7	1000000054	560
0.808		Surface	7	1000000058	561
0.931		Surface	7	1000000056	562
0.924		Surface	7	1000000057	563
0.835		Surface	7	1000000059	564
0.705		Surface	7	1000000060	565
0.816		Surface	7	1000000061	566
0.906		Surface	7	1000000062	567
0.968		Surface	7	1000000063	568
0.954		Surface	7	1000000065	569
0.947		Surface	7	1000000147	570
0.843		Surface	7	1000000066	571
0.88		Surface	7	1000000068	572
0.885		Surface	7	1000000069	573
0.944		Surface	7	1000000070	574
0.819		Surface	7	1000000240	575
0.883		Surface	7	1000000071	576
0.613		Surface	7	1000000072	577
0.798		Surface	7	1000000578	578
0.94		Surface	7	1000000074	579
0.964		Surface	7	1000000075	580
0.811		Surface	7	1000000076	581
0.705		Surface	7	1000000077	582
0.899		Surface	7	1000000247	583
0.782		Surface	7	1000000079	584
0.923		Surface	7	1000000161	585
0.874		Surface	7	1000000163	586
0.916		Surface	7	1000000080	588
0.817		Surface	7	1000000081	589
0.938		Surface	7	1000000082	590
0.921		Surface	7	1000000083	591
0.867		Surface	8	1000000008	592
0.754		Surface	8	1000000091	593
0.834		Surface	8	1000000009	594
0.768		Surface	8	1000000013	595
0.804		Surface	8	1000000012	596
0.859		Surface	8	1000000095	597
0.763		Surface	8	1000000016	598
0.836		Surface	8	1000000524	599
0.759		Surface	8	1000000018	600
0.781		Surface	8	1000000017	601
0.846		Surface	8	1000000019	602
0.768		Surface	8	1000000020	603
0.674		Surface	8	1000000023	604
0.763		Surface	8	1000000024	605
0.801		Surface	8	1000000106	606
0.796		Surface	8	1000000025	607
0.941		Surface	8	1000000026	608
0.925		Surface	8	1000000029	609
0.945		Surface	8	1000000030	610
0.949		Surface	8	1000000007	611
0.948		Surface	8	1000000006	612
0.953		Surface	8	1000000430	613
0.794		Surface	8	1000000005	614
0.724		Surface	8	1000000002	615
0.857		Surface	8	1000000004	616
0.915		Surface	8	1000000003	617
0.931		Surface	8	1000000033	618
0.863		Surface	8	1000000001	619
0.876		Surface	8	1000000000	620
0.815		Surface	8	1000000032	621
0.716		Surface	8	1000000034	622
0.852		Surface	8	1000000037	623
0.92		Surface	8	1000000035	624
0.956		Surface	8	1000000036	625
0.897		Surface	8	1000000038	626
0.906		Surface	8	1000000039	627
0.935		Surface	8	1000000040	628
0.746		Surface	8	1000000044	629
0.917		Surface	8	1000000042	630
0.913		Surface	8	1000000041	631
0.827		Surface	8	1000000045	632
0.896		Surface	8	1000000128	633
0.772		Surface	8	1000000046	634
0.765		Surface	8	1000000047	635
0.914		Surface	8	1000000048	636
0.871		Surface	8	1000000049	637
0.946		Surface	8	1000000051	638
0.866		Surface	8	1000000050	639
0.786		Surface	8	1000000640	640
0.807		Surface	8	1000000053	641
0.842		Surface	8	1000000052	642
0.75		Surface	8	1000000055	643
0.928		Surface	8	1000000054	644
0.813		Surface	8	1000000058	645
0.929		Surface	8	1000000056	646
0.928		Surface	8	1000000057	647
0.837		Surface	8	1000000059	648
0.821		Surface	8	1000000061	649
0.748		Surface	8	1000000060	650
0.912		Surface	8	1000000062	651
0.956		Surface	8	1000000063	652
0.837		Surface	8	1000000066	653
0.958		Surface	8	1000000065	654
0.943		Surface	8	1000000147	655
0.908		Surface	8	1000000068	656
0.879		Surface	8	1000000069	657
0.945		Surface	8	1000000070	658
0.761		Surface	8	1000000240	659
0.894		Surface	8	1000000071	660
0.614		Surface	8	1000000072	661
0.953		Surface	8	1000000074	662
0.953		Surface	8	1000000075	663
0.672		Surface	8	1000000076	664
0.734		Surface	8	1000000077	665
0.82		Surface	8	1000000079	666
0.879		Surface	8	1000000247	667
0.786		Surface	8	1000000161	668
0.874		Surface	8	1000000163	669
0.814		Surface	8	1000000080	670
0.821		Surface	8	1000000081	671
0.943		Surface	8	1000000082	672
0.95		Surface	8	1000000083	673
0.932		Surface	9	1000000033	674
0.854		Surface	9	1000000004	675
0.921		Surface	9	1000000003	676
0.748		Surface	9	1000000002	677
0.795		Surface	9	1000000005	678
0.942		Surface	9	1000000430	679
0.939		Surface	9	1000000006	680
0.951		Surface	9	1000000007	681
0.876		Surface	9	1000000008	682
0.832		Surface	9	1000000009	683
0.754		Surface	9	1000000091	684
0.766		Surface	9	1000000013	685
0.803		Surface	9	1000000012	686
0.843		Surface	9	1000000095	687
0.753		Surface	9	1000000016	688
0.756		Surface	9	1000000018	689
0.852		Surface	9	1000000524	690
0.753		Surface	9	1000000017	691
0.842		Surface	9	1000000019	692
0.762		Surface	9	1000000020	693
0.677		Surface	9	1000000023	694
0.77		Surface	9	1000000024	695
0.796		Surface	9	1000000106	696
0.791		Surface	9	1000000025	697
0.911		Surface	9	1000000026	698
0.905		Surface	9	1000000029	699
0.867		Surface	9	1000000001	700
0.819		Surface	9	1000000032	701
0.878		Surface	9	1000000000	702
0.697		Surface	9	1000000034	703
0.847		Surface	9	1000000037	704
0.924		Surface	9	1000000035	705
0.946		Surface	9	1000000036	706
0.901		Surface	9	1000000038	707
0.933		Surface	9	1000000040	708
0.893		Surface	9	1000000039	709
0.742		Surface	9	1000000044	710
0.921		Surface	9	1000000042	711
0.829		Surface	9	1000000712	712
0.909		Surface	9	1000000041	713
0.825		Surface	9	1000000045	714
0.892		Surface	9	1000000128	715
0.775		Surface	9	1000000046	716
0.775		Surface	9	1000000047	717
0.919		Surface	9	1000000048	718
0.879		Surface	9	1000000049	719
0.952		Surface	9	1000000051	720
0.878		Surface	9	1000000050	721
0.803		Surface	9	1000000640	722
0.81		Surface	9	1000000053	723
0.83		Surface	9	1000000052	724
0.749		Surface	9	1000000055	725
0.82		Surface	9	1000000058	726
0.934		Surface	9	1000000054	727
0.936		Surface	9	1000000056	728
0.927		Surface	9	1000000057	729
0.837		Surface	9	1000000059	730
0.823		Surface	9	1000000061	731
0.732		Surface	9	1000000060	732
0.964		Surface	9	1000000063	733
0.913		Surface	9	1000000062	734
0.955		Surface	9	1000000065	735
0.838		Surface	9	1000000066	736
0.926		Surface	9	1000000147	737
0.895		Surface	9	1000000068	738
0.876		Surface	9	1000000069	739
0.943		Surface	9	1000000070	740
0.887		Surface	9	1000000071	741
0.775		Surface	9	1000000240	742
0.617		Surface	9	1000000072	743
0.949		Surface	9	1000000074	744
0.961		Surface	9	1000000075	745
0.67		Surface	9	1000000076	746
0.712		Surface	9	1000000077	747
0.81		Surface	9	1000000079	748
0.85		Surface	9	1000000247	749
0.773		Surface	9	1000000161	750
0.875		Surface	9	1000000163	751
0.924		Surface	9	1000000080	753
0.888		Surface	9	1000000081	754
0.941		Surface	9	1000000082	755
0.949		Surface	9	1000000083	756
0.799		Surface	10	1000000005	757
0.948		Surface	10	1000000430	758
0.936		Surface	10	1000000006	759
0.871		Surface	10	1000000008	760
0.953		Surface	10	1000000007	761
0.784		Surface	10	1000000009	762
0.827		Surface	10	1000000763	763
0.877		Surface	10	1000000011	764
0.763		Surface	10	1000000013	765
0.805		Surface	10	1000000012	766
0.864		Surface	10	1000000095	767
0.854		Surface	10	1000000091	768
0.766		Surface	10	1000000016	769
0.757		Surface	10	1000000018	770
0.861		Surface	10	1000000524	771
0.756		Surface	10	1000000017	772
0.836		Surface	10	1000000019	773
0.775		Surface	10	1000000020	774
0.667		Surface	10	1000000023	775
0.768		Surface	10	1000000024	776
0.793		Surface	10	1000000106	777
0.783		Surface	10	1000000025	778
0.915		Surface	10	1000000026	779
0.906		Surface	10	1000000029	780
0.924		Surface	10	1000000003	781
0.765		Surface	10	1000000002	782
0.853		Surface	10	1000000004	783
0.934		Surface	10	1000000033	784
0.872		Surface	10	1000000001	785
0.822		Surface	10	1000000032	786
0.871		Surface	10	1000000000	787
0.712		Surface	10	1000000034	788
0.852		Surface	10	1000000037	789
0.926		Surface	10	1000000035	790
0.943		Surface	10	1000000036	791
0.9		Surface	10	1000000038	792
0.898		Surface	10	1000000039	793
0.933		Surface	10	1000000040	794
0.746		Surface	10	1000000044	795
0.933		Surface	10	1000000042	796
0.914		Surface	10	1000000041	797
0.798		Surface	10	1000000712	798
0.825		Surface	10	1000000045	799
0.91		Surface	10	1000000128	800
0.771		Surface	10	1000000046	801
0.767		Surface	10	1000000047	802
0.923		Surface	10	1000000048	803
0.952		Surface	10	1000000051	804
0.87		Surface	10	1000000049	805
0.867		Surface	10	1000000050	806
0.797		Surface	10	1000000640	807
0.81		Surface	10	1000000053	808
0.845		Surface	10	1000000052	809
0.743		Surface	10	1000000055	810
0.822		Surface	10	1000000058	811
0.918		Surface	10	1000000054	812
0.931		Surface	10	1000000056	813
0.92		Surface	10	1000000057	814
0.744		Surface	10	1000000061	815
0.838		Surface	10	1000000059	816
0.964		Surface	10	1000000063	817
0.914		Surface	10	1000000062	818
0.724		Surface	10	1000000060	819
0.838		Surface	10	1000000066	820
0.962		Surface	10	1000000065	821
0.9		Surface	10	1000000068	822
0.908		Surface	10	1000000147	823
0.883		Surface	10	1000000069	824
0.945		Surface	10	1000000070	825
0.901		Surface	10	1000000071	826
0.761		Surface	10	1000000240	827
0.623		Surface	10	1000000072	828
0.808		Surface	10	1000000578	829
0.953		Surface	10	1000000074	830
0.964		Surface	10	1000000075	831
0.808		Surface	10	1000000076	832
0.713		Surface	10	1000000077	833
0.789		Surface	10	1000000079	834
0.838		Surface	10	1000000247	835
0.776		Surface	10	1000000161	836
0.863		Surface	10	1000000163	837
0.808		Surface	10	1000000080	838
0.951		Surface	10	1000000081	839
0.944		Surface	10	1000000082	840
0.935		Surface	10	1000000083	841
0.868		Surface	11	1000000000	842
0.822		Surface	11	1000000032	843
0.713		Surface	11	1000000034	844
0.863		Surface	11	1000000001	845
0.927		Surface	11	1000000033	846
0.744		Surface	11	1000000002	847
0.85		Surface	11	1000000004	848
0.93		Surface	11	1000000003	849
0.799		Surface	11	1000000005	850
0.943		Surface	11	1000000430	851
0.943		Surface	11	1000000006	852
0.848		Surface	11	1000000008	853
0.954		Surface	11	1000000007	854
0.825		Surface	11	1000000763	855
0.797		Surface	11	1000000009	856
0.757		Surface	11	1000000013	857
0.822		Surface	11	1000000012	858
0.882		Surface	11	1000000095	859
0.858		Surface	11	1000000091	860
0.768		Surface	11	1000000016	861
0.767		Surface	11	1000000018	862
0.861		Surface	11	1000000524	863
0.842		Surface	11	1000000019	864
0.765		Surface	11	1000000020	865
0.668		Surface	11	1000000023	866
0.769		Surface	11	1000000024	867
0.809		Surface	11	1000000106	868
0.773		Surface	11	1000000025	869
0.926		Surface	11	1000000026	870
0.864		Surface	11	1000000871	871
0.909		Surface	11	1000000029	872
0.843		Surface	11	1000000037	873
0.927		Surface	11	1000000035	874
0.938		Surface	11	1000000036	875
0.894		Surface	11	1000000038	876
0.939		Surface	11	1000000040	877
0.891		Surface	11	1000000039	878
0.752		Surface	11	1000000044	879
0.881		Surface	11	1000000042	880
0.922		Surface	11	1000000041	881
0.777		Surface	11	1000000712	882
0.825		Surface	11	1000000045	883
0.9		Surface	11	1000000128	884
0.775		Surface	11	1000000047	885
0.781		Surface	11	1000000046	886
0.918		Surface	11	1000000048	887
0.946		Surface	11	1000000051	888
0.871		Surface	11	1000000049	889
0.806		Surface	11	1000000053	890
0.839		Surface	11	1000000052	891
0.727		Surface	11	1000000055	892
0.737		Surface	11	1000000640	893
0.907		Surface	11	1000000054	894
0.932		Surface	11	1000000056	895
0.825		Surface	11	1000000058	896
0.905		Surface	11	1000000057	897
0.831		Surface	11	1000000059	898
0.964		Surface	11	1000000063	899
0.919		Surface	11	1000000062	900
0.701		Surface	11	1000000060	901
0.955		Surface	11	1000000065	902
0.903		Surface	11	1000000068	903
0.918		Surface	11	1000000147	904
0.882		Surface	11	1000000069	905
0.918		Surface	11	1000000071	906
0.731		Surface	11	1000000240	907
0.626		Surface	11	1000000072	908
0.778		Surface	11	1000000578	909
0.951		Surface	11	1000000074	910
0.955		Surface	11	1000000075	911
0.825		Surface	11	1000000076	912
0.709		Surface	11	1000000077	913
0.757		Surface	11	1000000079	914
0.818		Surface	11	1000000247	915
0.773		Surface	11	1000000161	916
0.872		Surface	11	1000000163	917
0.811		Surface	11	1000000080	918
0.796		Surface	11	1000000081	919
0.944		Surface	11	1000000082	920
0.925		Surface	11	1000000083	921
0.93		Surface	12	1000000033	922
0.831		Surface	12	1000000004	923
0.929		Surface	12	1000000003	924
0.714		Surface	12	1000000002	925
0.768		Surface	12	1000000005	926
0.912		Surface	12	1000000430	927
0.941		Surface	12	1000000006	928
0.861		Surface	12	1000000008	929
0.95		Surface	12	1000000007	930
0.803		Surface	12	1000000009	931
0.816		Surface	12	1000000763	932
0.743		Surface	12	1000000013	933
0.818		Surface	12	1000000012	934
0.893		Surface	12	1000000095	935
0.848		Surface	12	1000000091	936
0.769		Surface	12	1000000016	937
0.753		Surface	12	1000000018	938
0.858		Surface	12	1000000524	939
0.753		Surface	12	1000000020	940
0.841		Surface	12	1000000019	941
0.762		Surface	12	1000000024	942
0.712		Surface	12	1000000023	943
0.767		Surface	12	1000000025	944
0.836		Surface	12	1000000106	945
0.913		Surface	12	1000000026	946
0.901		Surface	12	1000000029	947
0.86		Surface	12	1000000001	948
0.714		Surface	12	1000000034	949
0.827		Surface	12	1000000032	950
0.87		Surface	12	1000000000	951
0.842		Surface	12	1000000037	952
0.925		Surface	12	1000000035	953
0.938		Surface	12	1000000036	954
0.897		Surface	12	1000000038	955
0.948		Surface	12	1000000040	956
0.896		Surface	12	1000000039	957
0.754		Surface	12	1000000044	958
0.835		Surface	12	1000000042	959
0.778		Surface	12	1000000712	960
0.926		Surface	12	1000000041	961
0.815		Surface	12	1000000045	962
0.899		Surface	12	1000000128	963
0.789		Surface	12	1000000047	964
0.791		Surface	12	1000000046	965
0.914		Surface	12	1000000048	966
0.949		Surface	12	1000000051	967
0.87		Surface	12	1000000049	968
0.88		Surface	12	1000000050	969
0.816		Surface	12	1000000053	970
0.809		Surface	12	1000000052	971
0.731		Surface	12	1000000055	972
0.82		Surface	12	1000000058	973
0.897		Surface	12	1000000054	974
0.923		Surface	12	1000000056	975
0.846		Surface	12	1000000059	976
0.907		Surface	12	1000000057	977
0.944		Surface	12	1000000063	978
0.91		Surface	12	1000000062	979
0.683		Surface	12	1000000060	980
0.955		Surface	12	1000000065	981
0.902		Surface	12	1000000068	983
0.901		Surface	12	1000000069	984
0.902		Surface	12	1000000147	985
0.941		Surface	12	1000000070	986
0.92		Surface	12	1000000071	987
0.755		Surface	12	1000000240	988
0.584		Surface	12	1000000072	989
0.962		Surface	12	1000000074	990
0.966		Surface	12	1000000075	991
0.826		Surface	12	1000000076	992
0.739		Surface	12	1000000077	993
0.826		Surface	12	1000000079	994
0.934		Surface	12	1000000995	995
0.912		Surface	12	1000000161	996
0.824		Surface	12	1000000247	997
0.863		Surface	12	1000000163	998
0.804		Surface	12	1000000080	999
0.814		Surface	12	1000000081	1000
0.942		Surface	12	1000000082	1001
0.944		Surface	12	1000000083	1002
0.875		Surface	13	1000000000	1003
0.821		Surface	13	1000000032	1004
0.732		Surface	13	1000000034	1005
0.853		Surface	13	1000000001	1006
0.739		Surface	13	1000000002	1007
0.928		Surface	13	1000000033	1008
0.837		Surface	13	1000000004	1009
0.936		Surface	13	1000000003	1010
0.772		Surface	13	1000000005	1011
0.944		Surface	13	1000000430	1012
0.945		Surface	13	1000000006	1013
0.84		Surface	13	1000000008	1014
0.962		Surface	13	1000000007	1015
0.756		Surface	13	1000000091	1016
0.752		Surface	13	1000000013	1017
0.825		Surface	13	1000000012	1018
0.748		Surface	13	1000000095	1019
0.767		Surface	13	1000000016	1020
0.771		Surface	13	1000000018	1021
0.851		Surface	13	1000000019	1022
0.771		Surface	13	1000000020	1023
0.684		Surface	13	1000000023	1024
0.859		Surface	13	1000000024	1025
0.86		Surface	13	1000000106	1026
0.907		Surface	13	1000000026	1027
0.768		Surface	13	1000000025	1028
0.81		Surface	13	1000001029	1029
0.877		Surface	13	1000000871	1030
0.896		Surface	13	1000000029	1031
0.862		Surface	13	1000000037	1032
0.928		Surface	13	1000000035	1033
0.935		Surface	13	1000000036	1034
0.89		Surface	13	1000000038	1035
0.944		Surface	13	1000000040	1036
0.892		Surface	13	1000000039	1037
0.769		Surface	13	1000000044	1038
0.927		Surface	13	1000000041	1039
0.781		Surface	13	1000000712	1040
0.824		Surface	13	1000000045	1041
0.89		Surface	13	1000000128	1042
0.787		Surface	13	1000000047	1043
0.774		Surface	13	1000000046	1044
0.907		Surface	13	1000000048	1045
0.957		Surface	13	1000000051	1046
0.87		Surface	13	1000000049	1047
0.806		Surface	13	1000000053	1048
0.849		Surface	13	1000000052	1049
0.731		Surface	13	1000000055	1050
0.936		Surface	13	1000000056	1051
0.736		Surface	13	1000000640	1052
0.894		Surface	13	1000000054	1053
0.85		Surface	13	1000000058	1054
0.756		Surface	13	1000000061	1055
0.899		Surface	13	1000000057	1056
0.959		Surface	13	1000000063	1057
0.917		Surface	13	1000000062	1058
0.816		Surface	13	1000000059	1059
0.676		Surface	13	1000000060	1060
0.955		Surface	13	1000000065	1061
0.921		Surface	13	1000000068	1062
0.889		Surface	13	1000000069	1063
0.863		Surface	13	1000000147	1064
0.931		Surface	13	1000000071	1065
0.624		Surface	13	1000000072	1066
0.733		Surface	13	1000000240	1067
0.954		Surface	13	1000000074	1068
0.724		Surface	13	1000000578	1069
0.959		Surface	13	1000000075	1070
0.816		Surface	13	1000000076	1071
0.853		Surface	13	1000000077	1072
0.908		Surface	13	1000000161	1073
0.933		Surface	13	1000000995	1074
0.735		Surface	13	1000000079	1075
0.796		Surface	13	1000000247	1076
0.86		Surface	13	1000000163	1077
0.802		Surface	13	1000000080	1078
0.812		Surface	13	1000000081	1079
0.941		Surface	13	1000000082	1080
0.927		Surface	13	1000000083	1081
0.748		Surface	14	1000000002	1082
0.934		Surface	14	1000000033	1083
0.85		Surface	14	1000000004	1084
0.938		Surface	14	1000000003	1085
0.777		Surface	14	1000000005	1086
0.936		Surface	14	1000000430	1087
0.858		Surface	14	1000000008	1088
0.947		Surface	14	1000000006	1089
0.951		Surface	14	1000000007	1090
0.817		Surface	14	1000000763	1091
0.76		Surface	14	1000000013	1092
0.815		Surface	14	1000000012	1093
0.744		Surface	14	1000000095	1094
0.865		Surface	14	1000000091	1095
0.77		Surface	14	1000000016	1096
0.767		Surface	14	1000000018	1097
0.786		Surface	14	1000000020	1098
0.851		Surface	14	1000000019	1099
0.686		Surface	14	1000000023	1100
0.766		Surface	14	1000000024	1101
0.881		Surface	14	1000000106	1102
0.773		Surface	14	1000000025	1103
0.912		Surface	14	1000000026	1104
0.832		Surface	14	1000000871	1105
0.903		Surface	14	1000000029	1106
0.706		Surface	14	1000000034	1107
0.834		Surface	14	1000000001	1108
0.822		Surface	14	1000000032	1109
0.87		Surface	14	1000000000	1110
0.876		Surface	14	1000000037	1111
0.923		Surface	14	1000000035	1112
0.931		Surface	14	1000000036	1113
0.87		Surface	14	1000000038	1114
0.95		Surface	14	1000000040	1115
0.889		Surface	14	1000000039	1116
0.775		Surface	14	1000000044	1117
0.932		Surface	14	1000000041	1118
0.803		Surface	14	1000000712	1119
0.825		Surface	14	1000000045	1120
0.896		Surface	14	1000000128	1121
0.79		Surface	14	1000000047	1122
0.774		Surface	14	1000000046	1123
0.869		Surface	14	1000000049	1124
0.803		Surface	14	1000000053	1125
0.843		Surface	14	1000000052	1126
0.752		Surface	14	1000000640	1127
0.924		Surface	14	1000000056	1128
0.892		Surface	14	1000000054	1129
0.842		Surface	14	1000000058	1130
0.667		Surface	14	1000000055	1131
0.884		Surface	14	1000000057	1132
0.942		Surface	14	1000000063	1133
0.813		Surface	14	1000000059	1134
0.918		Surface	14	1000000062	1135
0.682		Surface	14	1000000060	1136
0.955		Surface	14	1000000065	1137
0.908		Surface	14	1000000068	1138
0.897		Surface	14	1000000069	1139
0.85		Surface	14	1000000147	1140
0.934		Surface	14	1000000071	1141
0.591		Surface	14	1000000072	1142
0.725		Surface	14	1000000240	1143
0.955		Surface	14	1000000074	1144
0.732		Surface	14	1000000578	1145
0.949		Surface	14	1000000075	1146
0.843		Surface	14	1000000076	1147
0.713		Surface	14	1000000077	1148
0.908		Surface	14	1000000161	1149
0.931		Surface	14	1000000995	1150
0.715		Surface	14	1000000079	1151
0.801		Surface	14	1000000247	1152
0.861		Surface	14	1000000163	1153
0.848		Surface	14	1000001154	1154
0.913		Surface	14	1000000080	1155
0.8		Surface	14	1000000081	1156
0.939		Surface	14	1000000082	1157
0.902		Surface	14	1000000083	1158
0.846		Surface	15	1000000001	1159
0.697		Surface	15	1000000034	1160
0.748		Surface	15	1000000002	1161
0.821		Surface	15	1000000004	1162
0.932		Surface	15	1000000033	1163
0.938		Surface	15	1000000003	1164
0.759		Surface	15	1000000005	1165
0.954		Surface	15	1000000430	1166
0.847		Surface	15	1000000008	1167
0.947		Surface	15	1000000006	1168
0.953		Surface	15	1000000007	1169
0.752		Surface	15	1000000091	1170
0.819		Surface	15	1000000012	1171
0.755		Surface	15	1000000013	1172
0.869		Surface	15	1000000095	1173
0.773		Surface	15	1000000016	1174
0.777		Surface	15	1000000018	1175
0.821		Surface	15	1000000524	1176
0.79		Surface	15	1000000020	1177
0.848		Surface	15	1000000019	1178
0.694		Surface	15	1000000023	1179
0.854		Surface	15	1000000024	1180
0.875		Surface	15	1000000106	1181
0.901		Surface	15	1000000026	1182
0.775		Surface	15	1000000025	1183
0.821		Surface	15	1000001029	1184
0.847		Surface	15	1000000871	1185
0.893		Surface	15	1000000029	1186
0.827		Surface	15	1000000032	1187
0.868		Surface	15	1000000000	1188
0.874		Surface	15	1000000037	1189
0.925		Surface	15	1000000035	1190
0.933		Surface	15	1000000036	1191
0.861		Surface	15	1000000038	1192
0.949		Surface	15	1000000040	1193
0.891		Surface	15	1000000039	1194
0.782		Surface	15	1000000044	1195
0.848		Surface	15	1000000042	1196
0.927		Surface	15	1000000041	1197
0.831		Surface	15	1000000045	1198
0.806		Surface	15	1000000712	1199
0.919		Surface	15	1000000128	1200
0.797		Surface	15	1000000047	1201
0.778		Surface	15	1000000046	1202
0.915		Surface	15	1000000048	1203
0.944		Surface	15	1000000051	1204
0.874		Surface	15	1000000049	1205
0.811		Surface	15	1000000053	1206
0.838		Surface	15	1000000052	1207
0.748		Surface	15	1000000640	1208
0.738		Surface	15	1000000055	1209
0.922		Surface	15	1000000056	1210
0.849		Surface	15	1000000058	1211
0.89		Surface	15	1000000054	1212
0.774		Surface	15	1000000061	1213
0.876		Surface	15	1000000057	1214
0.832		Surface	15	1000000059	1215
0.956		Surface	15	1000000063	1216
0.914		Surface	15	1000000062	1217
0.675		Surface	15	1000000060	1218
0.96		Surface	15	1000000065	1219
0.9		Surface	15	1000000068	1220
0.914		Surface	15	1000000069	1221
0.851		Surface	15	1000000147	1222
0.934		Surface	15	1000000071	1223
0.59		Surface	15	1000000072	1224
0.738		Surface	15	1000000240	1225
0.962		Surface	15	1000000074	1226
0.951		Surface	15	1000000075	1227
0.727		Surface	15	1000000578	1228
0.839		Surface	15	1000000076	1229
0.73		Surface	15	1000000077	1230
0.907		Surface	15	1000000161	1231
0.936		Surface	15	1000000995	1232
0.713		Surface	15	1000000079	1233
0.801		Surface	15	1000000247	1234
0.861		Surface	15	1000000163	1235
0.845		Surface	15	1000001154	1236
0.911		Surface	15	1000000080	1237
0.813		Surface	15	1000000081	1238
0.935		Surface	15	1000000082	1239
0.908		Surface	15	1000000083	1240
0.772		Surface	16	1000000002	1241
0.722		Surface	16	1000000005	1242
0.87		Surface	16	1000001243	1243
0.82		Surface	16	1000000004	1244
0.929		Surface	16	1000000033	1245
0.934		Surface	16	1000000003	1246
0.963		Surface	16	1000000430	1247
0.851		Surface	16	1000000008	1248
0.953		Surface	16	1000000006	1249
0.952		Surface	16	1000000007	1250
0.761		Surface	16	1000001251	1251
0.82		Surface	16	1000000763	1252
0.811		Surface	16	1000000012	1253
0.757		Surface	16	1000000013	1254
0.712		Surface	16	1000000095	1255
0.859		Surface	16	1000000091	1256
0.835		Surface	16	1000001257	1257
0.778		Surface	16	1000000018	1258
0.793		Surface	16	1000000020	1259
0.808		Surface	16	1000000016	1260
0.856		Surface	16	1000000019	1261
0.695		Surface	16	1000000023	1262
0.853		Surface	16	1000000024	1263
0.771		Surface	16	1000000025	1264
0.864		Surface	16	1000000106	1265
0.882		Surface	16	1000000026	1266
0.813		Surface	16	1000001029	1267
0.857		Surface	16	1000000871	1268
0.896		Surface	16	1000000029	1269
0.758		Surface	16	1000000034	1270
0.838		Surface	16	1000000001	1271
0.827		Surface	16	1000000032	1272
0.873		Surface	16	1000000000	1273
0.865		Surface	16	1000000037	1274
0.913		Surface	16	1000000035	1275
0.918		Surface	16	1000000036	1276
0.848		Surface	16	1000000038	1277
0.951		Surface	16	1000000040	1278
0.883		Surface	16	1000000039	1279
0.773		Surface	16	1000000044	1280
0.917		Surface	16	1000000041	1281
0.833		Surface	16	1000000045	1282
0.806		Surface	16	1000000712	1283
0.92		Surface	16	1000000128	1284
0.851		Surface	16	1000001285	1285
0.777		Surface	16	1000000047	1286
0.78		Surface	16	1000000046	1287
0.9		Surface	16	1000000048	1288
0.928		Surface	16	1000000051	1289
0.862		Surface	16	1000000049	1290
0.802		Surface	16	1000000053	1291
0.843		Surface	16	1000000052	1292
0.745		Surface	16	1000000640	1293
0.926		Surface	16	1000000056	1294
0.731		Surface	16	1000000055	1295
0.866		Surface	16	1000000054	1296
0.847		Surface	16	1000000058	1297
0.785		Surface	16	1000000061	1298
0.843		Surface	16	1000000059	1299
0.865		Surface	16	1000000057	1300
0.922		Surface	16	1000000062	1301
0.683		Surface	16	1000000060	1302
0.954		Surface	16	1000000065	1303
0.891		Surface	16	1000000068	1304
0.902		Surface	16	1000000069	1305
0.852		Surface	16	1000000147	1306
0.623		Surface	16	1000000072	1307
0.94		Surface	16	1000000071	1308
0.691		Surface	16	1000000240	1309
0.96		Surface	16	1000000074	1310
0.956		Surface	16	1000000075	1311
0.636		Surface	16	1000000578	1312
0.843		Surface	16	1000000076	1313
0.724		Surface	16	1000000077	1314
0.914		Surface	16	1000000161	1315
0.933		Surface	16	1000000995	1316
0.695		Surface	16	1000000079	1317
0.857		Surface	16	1000000163	1318
0.794		Surface	16	1000000247	1319
0.848		Surface	16	1000001154	1320
0.917		Surface	16	1000000080	1321
0.941		Surface	16	1000000082	1322
0.823		Surface	16	1000000081	1323
0.914		Surface	16	1000000083	1324
0.77		Surface	17	1000000002	1325
0.727		Surface	17	1000000034	1326
0.934		Surface	17	1000000033	1327
0.944		Surface	17	1000000003	1328
0.77		Surface	17	1000000005	1329
0.957		Surface	17	1000000430	1330
0.848		Surface	17	1000000008	1331
0.959		Surface	17	1000000006	1332
0.773		Surface	17	1000001251	1333
0.943		Surface	17	1000000007	1334
0.79		Surface	17	1000000091	1335
0.75		Surface	17	1000000013	1336
0.859		Surface	17	1000000763	1337
0.811		Surface	17	1000000012	1338
0.717		Surface	17	1000000095	1339
0.844		Surface	17	1000001257	1340
0.779		Surface	17	1000000018	1341
0.843		Surface	17	1000000016	1342
0.795		Surface	17	1000000020	1343
0.7		Surface	17	1000000023	1344
0.845		Surface	17	1000000024	1345
0.877		Surface	17	1000000106	1346
0.786		Surface	17	1000000025	1347
0.829		Surface	17	1000001029	1348
0.908		Surface	17	1000000026	1349
0.817		Surface	17	1000000871	1350
0.909		Surface	17	1000000029	1351
0.832		Surface	17	1000000001	1352
0.871		Surface	17	1000000000	1353
0.694		Surface	17	1000000004	1354
0.875		Surface	17	1000000037	1355
0.919		Surface	17	1000000035	1356
0.908		Surface	17	1000000036	1357
0.838		Surface	17	1000000038	1358
0.953		Surface	17	1000000040	1359
0.886		Surface	17	1000000039	1360
0.778		Surface	17	1000000044	1361
0.832		Surface	17	1000000045	1362
0.811		Surface	17	1000000712	1363
0.929		Surface	17	1000000128	1364
0.85		Surface	17	1000001285	1365
0.788		Surface	17	1000000047	1366
0.792		Surface	17	1000000046	1367
0.866		Surface	17	1000000049	1368
0.779		Surface	17	1000001369	1369
0.8		Surface	17	1000000053	1370
0.846		Surface	17	1000000052	1371
0.746		Surface	17	1000000640	1372
0.925		Surface	17	1000000056	1373
0.862		Surface	17	1000000054	1374
0.848		Surface	17	1000000058	1375
0.671		Surface	17	1000000055	1376
0.864		Surface	17	1000000057	1377
0.957		Surface	17	1000000063	1378
0.818		Surface	17	1000000059	1379
0.914		Surface	17	1000000062	1380
0.678		Surface	17	1000000060	1381
0.959		Surface	17	1000000065	1382
0.908		Surface	17	1000000068	1383
0.867		Surface	17	1000000069	1384
0.846		Surface	17	1000000147	1385
0.949		Surface	17	1000000071	1386
0.591		Surface	17	1000000072	1387
0.729		Surface	17	1000000240	1388
0.961		Surface	17	1000000074	1389
0.646		Surface	17	1000000578	1390
0.942		Surface	17	1000000075	1391
0.858		Surface	17	1000000076	1392
0.744		Surface	17	1000000077	1393
0.915		Surface	17	1000000161	1394
0.927		Surface	17	1000000995	1395
0.694		Surface	17	1000000079	1396
0.863		Surface	17	1000000163	1397
0.79		Surface	17	1000000247	1398
0.862		Surface	17	1000001154	1399
0.911		Surface	17	1000000080	1400
0.811		Surface	17	1000000081	1401
0.921		Surface	17	1000000082	1402
0.777		Surface	17	1000000083	1403
0.943		Surface	18	1000000003	1404
0.955		Surface	18	1000000430	1405
0.844		Surface	18	1000000008	1406
0.96		Surface	18	1000000006	1407
0.945		Surface	18	1000000007	1408
0.768		Surface	18	1000001251	1409
0.798		Surface	18	1000000763	1410
0.743		Surface	18	1000000013	1411
0.809		Surface	18	1000000012	1412
0.864		Surface	18	1000000091	1413
0.713		Surface	18	1000000095	1414
0.77		Surface	18	1000000016	1415
0.776		Surface	18	1000000018	1416
0.657		Surface	18	1000000020	1417
0.851		Surface	18	1000000024	1418
0.728		Surface	18	1000000023	1419
0.763		Surface	18	1000000025	1420
0.859		Surface	18	1000000106	1421
0.822		Surface	18	1000001029	1422
0.891		Surface	18	1000000026	1423
0.832		Surface	18	1000000871	1424
0.898		Surface	18	1000000029	1425
0.93		Surface	18	1000000033	1426
0.833		Surface	18	1000000004	1427
0.771		Surface	18	1000000002	1428
0.831		Surface	18	1000000001	1429
0.628		Surface	18	1000000005	1430
0.809		Surface	18	1000000032	1431
0.869		Surface	18	1000000000	1432
0.855		Surface	18	1000000037	1433
0.924		Surface	18	1000000035	1434
0.935		Surface	18	1000000036	1435
0.836		Surface	18	1000000038	1436
0.954		Surface	18	1000000040	1437
0.89		Surface	18	1000000039	1438
0.757		Surface	18	1000000044	1439
0.929		Surface	18	1000000041	1440
0.835		Surface	18	1000000045	1441
0.805		Surface	18	1000000712	1442
0.94		Surface	18	1000000128	1443
0.835		Surface	18	1000001285	1444
0.782		Surface	18	1000000047	1445
0.788		Surface	18	1000000046	1446
0.907		Surface	18	1000000048	1447
0.946		Surface	18	1000000051	1448
0.851		Surface	18	1000001369	1449
0.874		Surface	18	1000000049	1450
0.8		Surface	18	1000000053	1451
0.852		Surface	18	1000000052	1452
0.752		Surface	18	1000000640	1453
0.744		Surface	18	1000000055	1454
0.919		Surface	18	1000000056	1455
0.854		Surface	18	1000000054	1456
0.848		Surface	18	1000000058	1457
0.773		Surface	18	1000000061	1458
0.868		Surface	18	1000000057	1459
0.829		Surface	18	1000000059	1461
0.917		Surface	18	1000000062	1462
0.675		Surface	18	1000000060	1463
0.96		Surface	18	1000000065	1464
0.901		Surface	18	1000000068	1465
0.878		Surface	18	1000000069	1466
0.853		Surface	18	1000000147	1467
0.628		Surface	18	1000000072	1468
0.95		Surface	18	1000000071	1469
0.692		Surface	18	1000000240	1470
0.963		Surface	18	1000000074	1471
0.951		Surface	18	1000000075	1472
0.667		Surface	18	1000000578	1473
0.85		Surface	18	1000000076	1474
0.737		Surface	18	1000000077	1475
0.914		Surface	18	1000000161	1476
0.936		Surface	18	1000000995	1477
0.694		Surface	18	1000000079	1478
0.853		Surface	18	1000000163	1479
0.792		Surface	18	1000000247	1480
0.863		Surface	18	1000001154	1481
0.913		Surface	18	1000000080	1482
0.936		Surface	18	1000000082	1483
0.818		Surface	18	1000000081	1484
0.77		Surface	18	1000000083	1485
0.954		Surface	19	1000000006	1486
0.838		Surface	19	1000001251	1487
0.928		Surface	19	1000000007	1488
0.762		Surface	19	1000000091	1489
0.746		Surface	19	1000000013	1490
0.819		Surface	19	1000000012	1491
0.847		Surface	19	1000001257	1492
0.738		Surface	19	1000000095	1493
0.774		Surface	19	1000000018	1494
0.658		Surface	19	1000000020	1495
0.832		Surface	19	1000000016	1496
0.844		Surface	19	1000000024	1497
0.706		Surface	19	1000000023	1498
0.849		Surface	19	1000000106	1499
0.76		Surface	19	1000000025	1500
0.82		Surface	19	1000001029	1501
0.91		Surface	19	1000000026	1502
0.783		Surface	19	1000000871	1503
0.914		Surface	19	1000000029	1504
0.854		Surface	19	1000000008	1506
0.964		Surface	19	1000000430	1507
0.936		Surface	19	1000000003	1508
0.895		Surface	19	1000001243	1509
0.927		Surface	19	1000000033	1510
0.833		Surface	19	1000000004	1511
0.769		Surface	19	1000000002	1512
0.84		Surface	19	1000000001	1513
0.644		Surface	19	1000000005	1514
0.812		Surface	19	1000000032	1515
0.885		Surface	19	1000000000	1516
0.851		Surface	19	1000000037	1517
0.926		Surface	19	1000000035	1518
0.908		Surface	19	1000000036	1519
0.833		Surface	19	1000000038	1520
0.957		Surface	19	1000000040	1521
0.884		Surface	19	1000000039	1522
0.749		Surface	19	1000000044	1523
0.927		Surface	19	1000000041	1524
0.841		Surface	19	1000000045	1525
0.805		Surface	19	1000000712	1526
0.942		Surface	19	1000000128	1527
0.769		Surface	19	1000000047	1528
0.866		Surface	19	1000001285	1529
0.779		Surface	19	1000000046	1530
0.913		Surface	19	1000000048	1531
0.947		Surface	19	1000000051	1532
0.867		Surface	19	1000000049	1533
0.853		Surface	19	1000001369	1534
0.795		Surface	19	1000000053	1535
0.85		Surface	19	1000000052	1536
0.745		Surface	19	1000000640	1537
0.909		Surface	19	1000000056	1538
0.714		Surface	19	1000000055	1539
0.845		Surface	19	1000000054	1540
0.852		Surface	19	1000000058	1541
0.816		Surface	19	1000000061	1542
0.85		Surface	19	1000000057	1543
0.919		Surface	19	1000000062	1544
0.802		Surface	19	1000000059	1545
0.959		Surface	19	1000000065	1546
0.668		Surface	19	1000000060	1547
0.897		Surface	19	1000000068	1548
0.875		Surface	19	1000000069	1549
0.822		Surface	19	1000000147	1550
0.948		Surface	19	1000000071	1551
0.601		Surface	19	1000000072	1552
0.691		Surface	19	1000000240	1553
0.964		Surface	19	1000000074	1554
0.955		Surface	19	1000000075	1555
0.666		Surface	19	1000000578	1556
0.843		Surface	19	1000000076	1557
0.72		Surface	19	1000000077	1558
0.921		Surface	19	1000000161	1559
0.945		Surface	19	1000000995	1560
0.659		Surface	19	1000000079	1561
0.844		Surface	19	1000000163	1562
0.792		Surface	19	1000000247	1563
0.852		Surface	19	1000001154	1564
0.916		Surface	19	1000000080	1565
0.915		Surface	19	1000000082	1566
0.748		Surface	19	1000000081	1567
0.778		Surface	19	1000000083	1568
0.7		Surface	20	1000000005	1569
0.908		Surface	20	1000001243	1570
0.937		Surface	20	1000000003	1571
0.953		Surface	20	1000000430	1572
0.881		Surface	20	1000000008	1573
0.952		Surface	20	1000000006	1574
0.874		Surface	20	1000001251	1575
0.939		Surface	20	1000000007	1576
0.736		Surface	20	1000000013	1577
0.852		Surface	20	1000000763	1578
0.815		Surface	20	1000000091	1579
0.821		Surface	20	1000000012	1580
0.77		Surface	20	1000000018	1581
0.772		Surface	20	1000000016	1582
0.72		Surface	20	1000000095	1583
0.671		Surface	20	1000000020	1584
0.846		Surface	20	1000000024	1585
0.706		Surface	20	1000000023	1586
0.842		Surface	20	1000000106	1587
0.729		Surface	20	1000000025	1588
0.809		Surface	20	1000001029	1589
0.931		Surface	20	1000000026	1590
0.792		Surface	20	1000000871	1591
0.917		Surface	20	1000000029	1592
0.925		Surface	20	1000000033	1593
0.833		Surface	20	1000000004	1594
0.843		Surface	20	1000000001	1595
0.77		Surface	20	1000000002	1596
0.804		Surface	20	1000000032	1597
0.881		Surface	20	1000000000	1598
0.83		Surface	20	1000000037	1599
0.768		Surface	20	1000001600	1600
0.888		Surface	20	1000001601	1601
0.931		Surface	20	1000000035	1602
0.954		Surface	20	1000000036	1603
0.892		Surface	20	1000000038	1604
0.952		Surface	20	1000000040	1605
0.871		Surface	20	1000000039	1606
0.761		Surface	20	1000000044	1607
0.839		Surface	20	1000000045	1608
0.787		Surface	20	1000000712	1609
0.942		Surface	20	1000000128	1610
0.775		Surface	20	1000000047	1611
0.879		Surface	20	1000001285	1612
0.772		Surface	20	1000000046	1613
0.931		Surface	20	1000000048	1614
0.89		Surface	20	1000000049	1615
0.795		Surface	20	1000000053	1616
0.855		Surface	20	1000001369	1617
0.848		Surface	20	1000000052	1618
0.741		Surface	20	1000000640	1619
0.918		Surface	20	1000000056	1620
0.713		Surface	20	1000000055	1621
0.856		Surface	20	1000000054	1622
0.811		Surface	20	1000000058	1623
0.807		Surface	20	1000000061	1624
0.842		Surface	20	1000000057	1626
0.91		Surface	20	1000000062	1627
0.783		Surface	20	1000000059	1628
0.963		Surface	20	1000000065	1629
0.663		Surface	20	1000000060	1630
0.908		Surface	20	1000000068	1631
0.833		Surface	20	1000000069	1632
0.814		Surface	20	1000000147	1633
0.944		Surface	20	1000000071	1634
0.601		Surface	20	1000000072	1635
0.726		Surface	20	1000000240	1636
0.967		Surface	20	1000000074	1637
0.953		Surface	20	1000000075	1638
0.672		Surface	20	1000000578	1639
0.858		Surface	20	1000000076	1640
0.738		Surface	20	1000000077	1641
0.808		Surface	20	1000000079	1642
0.935		Surface	20	1000000161	1643
0.942		Surface	20	1000000995	1644
0.725		Surface	20	1000001645	1645
0.849		Surface	20	1000000163	1646
0.796		Surface	20	1000000247	1647
0.837		Surface	20	1000001154	1648
0.919		Surface	20	1000000080	1649
0.915		Surface	20	1000000082	1650
0.742		Surface	20	1000000081	1651
0.789		Surface	20	1000000083	1652
0.919		Surface	21	1000000033	1653
0.705		Surface	21	1000000005	1654
0.899		Surface	21	1000001243	1655
0.937		Surface	21	1000000003	1656
0.96		Surface	21	1000000430	1657
0.878		Surface	21	1000000008	1658
0.954		Surface	21	1000000006	1659
0.873		Surface	21	1000001251	1660
0.943		Surface	21	1000000007	1661
0.846		Surface	21	1000000763	1662
0.813		Surface	21	1000000091	1663
0.751		Surface	21	1000000013	1664
0.827		Surface	21	1000000012	1665
0.761		Surface	21	1000000018	1666
0.856		Surface	21	1000001257	1667
0.694		Surface	21	1000000095	1668
0.687		Surface	21	1000000020	1669
0.844		Surface	21	1000000016	1670
0.703		Surface	21	1000000023	1671
0.847		Surface	21	1000000024	1672
0.733		Surface	21	1000000025	1673
0.874		Surface	21	1000000106	1674
0.809		Surface	21	1000001029	1675
0.921		Surface	21	1000000026	1676
0.792		Surface	21	1000000871	1677
0.897		Surface	21	1000000029	1678
0.841		Surface	21	1000000001	1680
0.765		Surface	21	1000000002	1681
0.893		Surface	21	1000000000	1682
0.691		Surface	21	1000000004	1683
0.777		Surface	21	1000001600	1684
0.821		Surface	21	1000000037	1685
0.892		Surface	21	1000001601	1686
0.951		Surface	21	1000000036	1687
0.933		Surface	21	1000000035	1688
0.899		Surface	21	1000000038	1689
0.957		Surface	21	1000000040	1690
0.885		Surface	21	1000000039	1691
0.757		Surface	21	1000000044	1692
0.847		Surface	21	1000000045	1693
0.787		Surface	21	1000000712	1694
0.948		Surface	21	1000000128	1695
0.786		Surface	21	1000000047	1696
0.85		Surface	21	1000001285	1697
0.778		Surface	21	1000000046	1698
0.938		Surface	21	1000000048	1699
0.884		Surface	21	1000000049	1700
0.792		Surface	21	1000000053	1701
0.86		Surface	21	1000001369	1702
0.857		Surface	21	1000000052	1703
0.747		Surface	21	1000000640	1704
0.914		Surface	21	1000000056	1705
0.722		Surface	21	1000000055	1706
0.863		Surface	21	1000000054	1707
0.826		Surface	21	1000000058	1708
0.836		Surface	21	1000000057	1710
0.907		Surface	21	1000000062	1711
0.791		Surface	21	1000000059	1712
0.665		Surface	21	1000000060	1713
0.964		Surface	21	1000000065	1714
0.902		Surface	21	1000000068	1715
0.902		Surface	21	1000000069	1716
0.802		Surface	21	1000000147	1717
0.943		Surface	21	1000000071	1718
0.605		Surface	21	1000000072	1719
0.726		Surface	21	1000000240	1720
0.964		Surface	21	1000000074	1721
0.954		Surface	21	1000000075	1722
0.698		Surface	21	1000000578	1723
0.853		Surface	21	1000000076	1724
0.753		Surface	21	1000000077	1725
0.928		Surface	21	1000000161	1726
0.818		Surface	21	1000001727	1727
0.703		Surface	21	1000000079	1728
0.942		Surface	21	1000000995	1729
0.851		Surface	21	1000000163	1730
0.798		Surface	21	1000000247	1731
0.862		Surface	21	1000001154	1732
0.921		Surface	21	1000000080	1733
0.916		Surface	21	1000000082	1734
0.743		Surface	21	1000000081	1735
0.914		Surface	21	1000000083	1736
0.831		Surface	22	1000000037	1737
0.691		Surface	22	1000000004	1738
0.903		Surface	22	1000000000	1739
0.777		Surface	22	1000000002	1740
0.833		Surface	22	1000000001	1741
0.62		Surface	22	1000000005	1742
0.933		Surface	22	1000000033	1743
0.902		Surface	22	1000001243	1744
0.928		Surface	22	1000000003	1745
0.872		Surface	22	1000000008	1746
0.939		Surface	22	1000000430	1747
0.902		Surface	22	1000001251	1748
0.957		Surface	22	1000000006	1749
0.946		Surface	22	1000000007	1750
0.732		Surface	22	1000000013	1751
0.86		Surface	22	1000000763	1752
0.843		Surface	22	1000000012	1753
0.802		Surface	22	1000000091	1754
0.766		Surface	22	1000000018	1755
0.846		Surface	22	1000001257	1756
0.662		Surface	22	1000000020	1757
0.847		Surface	22	1000000016	1758
0.765		Surface	22	1000000024	1759
0.703		Surface	22	1000000023	1760
0.862		Surface	22	1000000106	1761
0.867		Surface	22	1000000025	1762
0.929		Surface	22	1000000026	1763
0.784		Surface	22	1000000871	1764
0.886		Surface	22	1000000029	1765
0.893		Surface	22	1000001601	1767
0.811		Surface	22	1000001600	1768
0.95		Surface	22	1000000036	1769
0.931		Surface	22	1000000035	1770
0.886		Surface	22	1000000038	1771
0.958		Surface	22	1000000040	1772
0.888		Surface	22	1000000039	1773
0.731		Surface	22	1000000044	1774
0.856		Surface	22	1000000045	1775
0.938		Surface	22	1000000128	1776
0.779		Surface	22	1000000712	1777
0.78		Surface	22	1000000047	1778
0.774		Surface	22	1000000046	1779
0.867		Surface	22	1000001285	1780
0.871		Surface	22	1000000049	1781
0.802		Surface	22	1000000053	1782
0.851		Surface	22	1000000052	1783
0.863		Surface	22	1000001784	1784
0.844		Surface	22	1000001369	1785
0.728		Surface	22	1000000640	1786
0.923		Surface	22	1000000056	1787
0.707		Surface	22	1000000055	1788
0.849		Surface	22	1000000054	1789
0.815		Surface	22	1000000061	1790
0.757		Surface	22	1000000058	1791
0.754		Surface	22	1000000060	1792
0.763		Surface	22	1000001793	1793
0.901		Surface	22	1000000062	1794
0.825		Surface	22	1000000057	1795
0.781		Surface	22	1000000059	1796
0.965		Surface	22	1000000065	1797
0.904		Surface	22	1000000068	1798
0.891		Surface	22	1000000069	1799
0.8		Surface	22	1000000147	1800
0.943		Surface	22	1000000071	1801
0.757		Surface	22	1000001802	1802
0.613		Surface	22	1000000072	1803
0.82		Surface	22	1000000240	1804
0.962		Surface	22	1000000074	1805
0.961		Surface	22	1000000075	1806
0.69		Surface	22	1000000578	1807
0.851		Surface	22	1000000076	1808
0.746		Surface	22	1000000077	1809
0.802		Surface	22	1000000079	1810
0.942		Surface	22	1000000161	1811
0.948		Surface	22	1000000995	1812
0.838		Surface	22	1000000163	1813
0.735		Surface	22	1000001727	1814
0.803		Surface	22	1000000247	1815
0.844		Surface	22	1000001154	1816
0.925		Surface	22	1000000080	1817
0.915		Surface	22	1000000082	1818
0.73		Surface	22	1000000081	1819
0.909		Surface	22	1000000083	1820
0.924		Surface	23	1000000033	1821
0.665		Surface	23	1000000005	1822
0.914		Surface	23	1000001243	1823
0.927		Surface	23	1000000003	1824
0.876		Surface	23	1000000008	1825
0.943		Surface	23	1000000430	1826
0.897		Surface	23	1000001251	1827
0.953		Surface	23	1000000006	1828
0.943		Surface	23	1000000007	1829
0.762		Surface	23	1000000091	1830
0.733		Surface	23	1000000013	1831
0.844		Surface	23	1000000012	1832
0.763		Surface	23	1000000018	1833
0.845		Surface	23	1000001257	1834
0.835		Surface	23	1000000095	1835
0.682		Surface	23	1000000020	1836
0.848		Surface	23	1000000016	1837
0.848		Surface	23	1000000024	1838
0.701		Surface	23	1000000023	1839
0.675		Surface	23	1000000025	1840
0.854		Surface	23	1000000106	1841
0.817		Surface	23	1000001029	1842
0.941		Surface	23	1000000026	1843
0.804		Surface	23	1000000871	1844
0.89		Surface	23	1000000029	1845
0.816		Surface	23	1000000004	1846
0.846		Surface	23	1000000001	1847
0.782		Surface	23	1000000002	1848
0.809		Surface	23	1000000032	1849
0.898		Surface	23	1000000000	1850
0.836		Surface	23	1000000037	1851
0.888		Surface	23	1000001601	1852
0.798		Surface	23	1000001600	1853
0.914		Surface	23	1000000035	1854
0.857		Surface	23	1000000036	1855
0.897		Surface	23	1000000038	1856
0.959		Surface	23	1000000040	1857
0.889		Surface	23	1000000039	1858
0.744		Surface	23	1000000044	1859
0.849		Surface	23	1000000045	1860
0.936		Surface	23	1000000128	1861
0.778		Surface	23	1000000712	1862
0.778		Surface	23	1000000047	1863
0.883		Surface	23	1000001285	1864
0.77		Surface	23	1000000046	1865
0.867		Surface	23	1000000049	1866
0.796		Surface	23	1000000053	1867
0.874		Surface	23	1000000052	1868
0.841		Surface	23	1000001369	1869
0.909		Surface	23	1000000056	1870
0.895		Surface	23	1000001784	1871
0.736		Surface	23	1000000640	1872
0.695		Surface	23	1000000055	1873
0.86		Surface	23	1000000054	1874
0.837		Surface	23	1000000061	1875
0.772		Surface	23	1000000058	1876
0.888		Surface	23	1000000062	1877
0.814		Surface	23	1000000057	1878
0.789		Surface	23	1000000059	1879
0.96		Surface	23	1000000065	1880
0.662		Surface	23	1000000060	1881
0.901		Surface	23	1000000068	1882
0.852		Surface	23	1000000069	1883
0.828		Surface	23	1000000147	1884
0.947		Surface	23	1000000071	1885
0.761		Surface	23	1000001802	1886
0.614		Surface	23	1000000072	1887
0.813		Surface	23	1000000240	1888
0.961		Surface	23	1000000074	1889
0.955		Surface	23	1000000075	1890
0.68		Surface	23	1000000578	1891
0.861		Surface	23	1000000076	1892
0.766		Surface	23	1000000077	1893
0.802		Surface	23	1000000079	1894
0.956		Surface	23	1000000161	1895
0.944		Surface	23	1000000995	1896
0.85		Surface	23	1000000163	1897
0.736		Surface	23	1000001727	1898
0.799		Surface	23	1000000247	1899
0.837		Surface	23	1000001154	1900
0.929		Surface	23	1000000080	1901
0.9		Surface	23	1000000082	1902
0.722		Surface	23	1000000081	1903
0.914		Surface	23	1000000083	1904
0.878		Surface	24	1000000008	1905
0.957		Surface	24	1000000006	1906
0.9		Surface	24	1000001251	1907
0.935		Surface	24	1000000007	1908
0.772		Surface	24	1000000091	1909
0.725		Surface	24	1000000013	1910
0.838		Surface	24	1000000012	1911
0.754		Surface	24	1000000018	1912
0.85		Surface	24	1000001257	1913
0.675		Surface	24	1000000020	1914
0.858		Surface	24	1000000016	1915
0.772		Surface	24	1000000024	1916
0.71		Surface	24	1000000023	1917
0.678		Surface	24	1000000025	1918
0.847		Surface	24	1000000106	1919
0.924		Surface	24	1000000026	1920
0.799		Surface	24	1000000871	1921
0.887		Surface	24	1000000029	1922
0.938		Surface	24	1000000430	1923
0.935		Surface	24	1000000003	1924
0.916		Surface	24	1000001243	1925
0.614		Surface	24	1000000005	1926
0.809		Surface	24	1000000004	1927
0.93		Surface	24	1000000033	1928
0.837		Surface	24	1000000001	1929
0.767		Surface	24	1000000002	1930
0.822		Surface	24	1000000032	1931
0.898		Surface	24	1000000000	1932
0.836		Surface	24	1000000037	1933
0.887		Surface	24	1000001601	1934
0.789		Surface	24	1000001600	1935
0.916		Surface	24	1000000035	1936
0.881		Surface	24	1000000036	1937
0.898		Surface	24	1000000038	1938
0.949		Surface	24	1000000040	1939
0.892		Surface	24	1000000039	1940
0.727		Surface	24	1000000044	1941
0.849		Surface	24	1000000045	1943
0.943		Surface	24	1000000128	1944
0.776		Surface	24	1000000712	1945
0.808		Surface	24	1000000047	1946
0.85		Surface	24	1000001285	1947
0.778		Surface	24	1000000046	1948
0.94		Surface	24	1000000048	1949
0.878		Surface	24	1000000049	1950
0.805		Surface	24	1000000053	1951
0.894		Surface	24	1000001784	1952
0.844		Surface	24	1000001369	1953
0.743		Surface	24	1000000640	1954
0.917		Surface	24	1000000056	1955
0.847		Surface	24	1000000052	1956
0.702		Surface	24	1000000055	1957
0.862		Surface	24	1000000054	1958
0.765		Surface	24	1000000058	1959
0.86		Surface	24	1000000061	1960
0.767		Surface	24	1000000060	1961
0.764		Surface	24	1000001793	1962
0.882		Surface	24	1000000062	1963
0.807		Surface	24	1000000057	1964
0.779		Surface	24	1000000059	1965
0.964		Surface	24	1000000065	1966
0.925		Surface	24	1000000068	1967
0.84		Surface	24	1000000069	1968
0.821		Surface	24	1000000147	1969
0.947		Surface	24	1000000071	1970
0.745		Surface	24	1000001802	1971
0.61		Surface	24	1000000072	1972
0.837		Surface	24	1000000240	1973
0.958		Surface	24	1000000074	1974
0.7		Surface	24	1000000578	1975
0.862		Surface	24	1000000076	1976
0.825		Surface	24	1000000077	1977
0.802		Surface	24	1000000079	1978
0.959		Surface	24	1000000161	1979
0.93		Surface	24	1000000995	1980
0.808		Surface	24	1000001645	1981
0.837		Surface	24	1000001727	1982
0.845		Surface	24	1000000163	1983
0.844		Surface	24	1000001154	1984
0.802		Surface	24	1000000247	1985
0.936		Surface	24	1000000080	1986
0.9		Surface	24	1000000082	1987
0.755		Surface	24	1000000081	1988
0.91		Surface	24	1000000083	1989
0.904		Surface	25	1000001251	1990
0.954		Surface	25	1000000006	1991
0.951		Surface	25	1000000007	1992
0.838		Surface	25	1000000012	1993
0.857		Surface	25	1000000763	1994
0.722		Surface	25	1000000013	1995
0.81		Surface	25	1000000091	1996
0.885		Surface	25	1000001997	1997
0.851		Surface	25	1000001257	1998
0.662		Surface	25	1000000020	1999
0.798		Surface	25	1000000018	2000
0.846		Surface	25	1000000016	2001
0.772		Surface	25	1000000024	2002
0.702		Surface	25	1000000023	2003
0.728		Surface	25	1000000025	2004
0.845		Surface	25	1000000106	2005
0.939		Surface	25	1000000026	2006
0.796		Surface	25	1000000871	2007
0.876		Surface	25	1000000029	2008
0.951		Surface	25	1000000430	2009
0.886		Surface	25	1000000008	2010
0.928		Surface	25	1000000003	2011
0.914		Surface	25	1000001243	2012
0.919		Surface	25	1000000033	2013
0.627		Surface	25	1000000005	2014
0.849		Surface	25	1000000001	2015
0.786		Surface	25	1000000002	2016
0.904		Surface	25	1000000000	2017
0.68		Surface	25	1000000004	2018
0.851		Surface	25	1000000037	2019
0.883		Surface	25	1000001601	2020
0.836		Surface	25	1000001600	2021
0.907		Surface	25	1000000035	2022
0.861		Surface	25	1000000036	2023
0.906		Surface	25	1000000038	2024
0.957		Surface	25	1000000040	2025
0.901		Surface	25	1000000039	2026
0.725		Surface	25	1000000044	2027
0.852		Surface	25	1000000045	2028
0.934		Surface	25	1000000128	2029
0.76		Surface	25	1000000712	2030
0.792		Surface	25	1000000047	2031
0.884		Surface	25	1000001285	2032
0.782		Surface	25	1000000046	2033
0.929		Surface	25	1000000048	2034
0.947		Surface	25	1000002035	2035
0.873		Surface	25	1000000049	2036
0.794		Surface	25	1000000053	2037
0.876		Surface	25	1000001784	2038
[truncated: 16,862 more rows]

## Sheet: Figure 2F
P5 Sftpc+	P7 Sftpc+	P5 PDPN+	P7 PDPN+
76	71.4286	24	28.5714
73.6264	63.4831	26.3736	36.5169
78.9017	58.1986	21.0983	41.8014
80	61.5819	20	38.4181
80.7571	73.1707	19.2429	26.8293
	63.8955	21	36.1045
	59.6386		40.3614
	48.4375		51.5625

## Sheet: Figure 4G
X	Mean	SD	N
0	0	0	121
0.333333	187.402	1.26157	122
0.666667	211.646	1.25775	124
1	212.67	1.06025	125
1.33333	252.757	1.22307	128
1.66667	275.38	1.29841	131
2	223.576	1.07982	132
2.33333	289.12	1.23653	136
2.66667	272.052	1.21362	138
3	259.555	1.13621	141
3.33333	282.408	1.08243	144
3.66667	273.511	1.13409	148
4	278.277	1.12558	145
4.33333	311.279	1.24699	147
4.66667	320.918	1.27974	148
5	335.246	1.13954	149
5.33333	373.746	1.15228	151
5.66667	354.366	1.25072	152
6	369.786	1.2412	153
6.33333	399.113	1.41864	155
6.66667	400.881	1.54954	160
7	383.632	1.58232	162
7.33333	384.891	1.65548	161
7.66667	404.409	2.06973	165
8	416.836	2.04646	171
8.33333	439.404	2.03129	173
8.66667	432.878	2.04031	172
9	459.725	2.12363	175
9.33333	461.379	2.16188	170
9.66667	516.819	2.13287	175
10	518.275	2.16644	175
10.3333	539.468	2.15136	174
10.6667	555.081	2.18668	174
11	546.466	2.16118	177
11.3333	559.841	2.15993	180
11.6667	615.662	2.21213	181
12	659.914	2.14241	178
12.3333	683.101	2.19515	183
12.6667	683.382	2.2497	191
13	741.505	2.24648	191
13.3333	744.35	2.3038	190
13.6667	805.505	2.34003	196
14	773.915	2.23213	196
14.3333	765.835	2.27616	197
14.6667	726.563	2.25419	198
15	702.004	2.2879	197
15.3333	661.576	2.38703	195
15.6667	721.222	2.41743	198
16	713.17	2.16606	198
16.3333	684.327	2.30658	200
16.6667	726.949	2.30187	197
17	756.895	2.3227	196
17.3333	732.614	2.34425	192
17.6667	748.623	2.32859	193
18	766.832	2.29493	199
18.3333	766.832	2.29493	199
18.6667	766.832	2.29493	199
19	766.832	2.29493	199
19.3333
19.6667
20
20.3333
20.6667
21
21.3333
21.6667
22
22.3333
22.6667	976.962	2.79185	199
23	999.588	3.13508	198
23.3333	1023.79	2.7484	199
23.6667	993.702	2.70649	196
24	954.351	2.76832	197
24.3333	937.978	2.83138	198
24.6667	963.392	2.85321	205
25	993.454	2.94264	201
25.3333	981.869	2.89316	202
25.6667	1017.49	2.90561	204
26	1011.44	3.00883	206
26.3333	1008.09	2.93884	207
26.6667	1039.86	2.92834	207
27	1120.26	2.93634	209
27.3333	1117.82	2.9404	207
27.6667	1141.77	2.95244	209
28	1208.5	2.96468	206
28.3333	1241.44	3.00177	208
28.6667	1255.66	3.10595	208
29	1302.67	3.25642	215
29.3333	1297.42	3.20841	213
29.6667	1317.42	3.27437	216
30	1333.4	3.3078	214
30.3333	1260.38	3.25012	213
30.6667	1331.45	3.36944	217
31	1411.95	3.43517	220
31.3333	1321.83	3.34161	215
31.6667	1380.85	3.44016	220
32	1454.71	3.48253	223
32.3333	1425.49	3.42637	220
32.6667	1350.3	3.43055	215
33	1533.3	3.56961	219
33.3333	1470.83	3.37539	219
33.6667	1425.28	3.43729	222
34	1457.25	3.49426	222
34.3333	1363.38	3.45391	215
34.6667	1467.48	3.45709	219
35	1524.73	3.49262	219
35.3333	1521.03	3.48783	219
35.6667	1597.14	3.67632	219
36	1598.64	3.63411	216
36.3333	1664.35	3.65612	219
36.6667	1497.3	3.37863	211
37	1478.76	3.42199	215
37.3333	1495.33	3.63863	216
37.6667	1508.37	3.58492	213
38	1485.81	3.66422	215
38.3333	1456.76	3.70545	215
38.6667	1494.79	3.64935	216
39	1527.66	3.72654	216
39.3333	1541.8	3.70271	217
39.6667	1473.1	3.651	213
40	1513	3.74416	213
40.3333	1502.9	3.70317	215
40.6667	1452.66	3.66528	213
41	1551.84	3.77517	215
41.3333	1556.46	3.72927	215
41.6667	1496.8	3.69081	212
42	1566.45	3.75748	211
42.3333	1586.33	3.7391	215
42.6667	1579.89	3.74561	213
43	1625.07	3.79711	208
43.3333	1677.79	3.79103	207
43.6667	1747.27	3.90189	216
44	1758.66	3.94145	215
44.3333	1776.98	3.90534	211
44.6667	1819.19	3.88158	216
45	1814.26	3.95357	217
45.3333	1802.32	3.96648	212
45.6667	1887.23	3.90613	216
46	1812.34	3.94614	217
46.3333	1763.6	3.89081	213
46.6667	1815.64	3.86541	211
47	1810.66	3.91025	211
47.3333	1837.23	3.94796	210
47.6667	1893.92	3.9747	212
48	1807.2	3.9306	212
48.3333	1776.51	3.91817	210
48.6667	1827.74	3.93616	210
49	1757.9	3.97657	211
49.3333	1756.54	3.91573	210
49.6667	1811.27	3.89701	208
50	1745.13	3.83357	206
50.3333	1728.21	3.92223	211
50.6667	1804.68	3.91577	210
51	1775.48	3.92531	212
51.3333	1718.6	3.91646	212
51.6667	1774.41	3.99855	211
52	1748.24	3.97738	213
52.3333	1625.56	3.82424	209
52.6667	1716.35	3.94018	214
53	1690.31	3.89377	212
53.3333	1628.31	3.78879	211
53.6667	1666.68	3.83075	210
54	1686.11	3.89938	210
54.3333	1631	3.82405	210
54.6667	1677.02	3.8469	210
55	1695.57	3.83266	212
55.3333	1612	3.79512	212
55.6667	1620.4	3.75027	210
56	1658.19	3.82273	212
56.3333	1572.95	3.69386	210
56.6667	1613.11	3.70345	210
57	1622.66	3.72101	210
57.3333	1571.66	3.69469	207
57.6667	1599.41	3.73996	208
58	1666	3.71862	210
58.3333	1604.33	3.70007	210
58.6667	1613.06	3.72971	206
59	1656.73	3.74029	209
59.3333	1594.77	3.81395	211
59.6667	1581.64	3.77143	208
60	1604.98	3.79306	211
60.3333	1584.58	3.78975	212
60.6667	1559.86	3.76158	210
61	1616.82	3.80366	213
61.3333	1582.87	3.79226	214
61.6667	1524.12	3.69489	212
62	1567.01	3.72006	212
62.3333	1561.83	3.76004	215
62.6667	1443.51	3.4937	204
63	1519.2	3.5768	210
63.3333	1535.06	3.55339	212
63.6667	1454.09	3.47022	207
64	1523.77	3.5598	205

## Sheet: Figure 5B
X	n branch points	filament length
0	134	3521.09
0.333333	123	3233.44
0.666667	123	3322.62
1	126	3472.59
1.33333	119	3377.36
1.66667	92	3075.73
2	126	3498.11
2.33333	118	3167.87
2.66667	109	3380.28
3	116	3238.35
3.33333	102	3242.07
3.66667	113	3454.59
4	117	3426.11
4.33333	104	2994.72
4.66667	98	2957.77
5	110	3379.49
5.33333	109	3432.3
5.66667	103	3181.71
6	109	3351.65
6.33333	117	3372.85
6.66667	113	3223.78
7	92	3023.56
7.33333	108	3361.42
7.66667	115	3598.69
8	112	3359.08
8.33333	93	3049.23
8.66667	97	3048.85
9	105	3091.22
9.33333	93	3122.1
9.66667	96	3297.01
10	110	3186.24
10.3333	118	3468.55
10.6667	95	3004.08
11	90	3032.75
11.3333	96	3058.35
11.6667	94	3023.76
12	98	2887.03
12.3333	77	2686.57
12.6667	106	3195.59
13	118	3296.53
13.3333	99	3316.8
13.6667	98	3381.3
14	96	3282.51
14.3333	106	3328.94
14.6667	101	3174.48
15	101	3200.74
15.3333	109	3333.58
15.6667	123	3503.09
16	119	3530.45
16.3333	125	3515.03
16.6667	115	3520.47
17	114	3352.77
17.3333	111	3225.58
17.6667	118	3403.88
18	99	3116
18.3333	120	3333.04
18.6667	102	3314.23
19	113	3323.43
19.3333	95	3147.89
19.6667	114	3031
20	135	3280.98
20.3333	109	3270.93
20.6667	123	3183.17
21	118	3127.69
21.3333	85	2752.62
21.6667	95	2823.03
22	92	2840.95
22.3333	93	2730.19
22.6667	106	2879
23	103	2779.35
23.3333	89	2683.08
23.6667	90	2843.55
24	87	2624.36
24.3333	110	2851.69
24.6667	106	2802.35
25	110	2967.09
25.3333	108	2688.21
25.6667	109	2942.1
26	105	2780.91
26.3333	87	2564.11
26.6667	96	2678.74
27	125	3067.04
27.3333	111	2868.16
27.6667	95	2646.65
28	93	2600.09
28.3333	88	2497.3
28.6667	107	2619.89
29	93	2522.91
29.3333	82	2452.08
29.6667	83	2461.16
30	75	2287.07
30.3333	96	2515.4
30.6667	97	2721.68
31	91	2597.38
31.3333	95	2615.97
31.6667	113	2835.24
32	84	2420.93
32.3333	88	2398.78
32.6667	94	2553.03
33	101	2729.12
33.3333	106	2885.01
33.6667	87	2494.27
34	93	2671.37
34.3333	100	2653.14
34.6667	131	3104.28
35	91	2631.9
35.3333	104	2821.63
35.6667	101	2650.38
36	100	2633.95
36.3333	120	3089.67
36.6667	126	3099.64
37	107	2612.4
37.3333	103	2859.81
37.6667	102	2744.39
38	96	2692.86
38.3333	96	2472.87
38.6667	111	2824.56
39	113	2694.24
39.3333	108	2870.89
39.6667	116	2773.87
40	105	2661.18
40.3333	86	2492.77
40.6667	111	2495.99
41	107	2739.62
41.3333	119	2815.29
41.6667	107	2765.85
42	85	2357.24
42.3333	102	2894.13
42.6667	104	2890.84
43	104	2778.14
43.3333	100	2695.93
43.6667	97	2766.45
44	99	2845.26
44.3333	112	2940.2
44.6667	104	3050.1
45	109	2911.22
45.3333	92	2814.62
45.6667	97	3039.98
46	103	2860.14
46.3333	115	2906.15
46.6667	109	2785.45
47	114	3088.11

## Sheet: Figure 6F
Control	CHIR	XAV
20	5	1
18	3	2
15	1	0
15	4	0
21	2	0
16	5	0

## Sheet: Figure S2D
P5	P14
0.195	0.154
0.252	0.205
0.16	0.128
0.229	0.148
0.313	0.128
0.25

## Sheet: Figure S3
P5	P7
0	1.72414
0.970874	1.68539
0	1.52284
0	2.21239
0.869565	3.76344
0	2.19298
0	0.5
0	1.02564
0	0.641026
0	0.581395
1.24224	1.81818
4.96454	0
4.73373	1.7341
2.61438	2.12766
2.46305	0.666667
3.27869	0.429185
2.77778	0
3.06122	0.684932
2.05479	0.473934
5.12821	1.1236

## Sheet: Figure S5
Processivity - Control	Processivity - CHIR	Speed - Control	Speed - CHIR
0.247153	0.112037	0.962758	0.899881
0.0462943	0.0572563	0.740868	1.48117
0.13301	0.175211	1.23878	0.856775
0.158131	0.0440987	0.367786	1.67646
0.0910162	0.0824274	0.381387	1.03246
0.157412	0.246385	0.633522	2.23116
0.148329	0.209629	0.541573	0.652935
0.291348	0.118834	0.616407	1.28438
0.475057	0.192862	1.54547	0.926923
0.209619	0.0845931	0.621927	1.45479
0.258965	0.146492	0.38501	0.705326
0.138374	0.102374	0.638577	1.71926
0.316383	0.143033	0.512101	1.67491
0.164853	0.27621	0.587694	0.552018
0.160711	0.133615	0.767239	1.33968
0.265137	0.215438	0.470588	0.632513
0.165843	0.0869457	0.841818	1.74591
0.211557	0.224448	1.72835	0.944956
0.300406	0.0909738	0.551416	2.15553
0.375368	0.116279	0.455181	1.10474
0.141922	0.336149	0.602404	0.594659
0.185551	0.129545	0.964975	0.877999
0.110984	0.181667	0.972241	0.681288
0.114939	0.545911	1.37441	0.917148
0.0956299	0.286907	0.360735	0.696455
0.217587	0.262466	0.331796	0.533868
0.161232	0.152192	1.10767	0.894686
0.192248	0.220865	0.776177	0.83881
0.291777	0.175353	0.427985	1.28694
0.107273	0.126877	0.481404	2.04536
0.0708674	0.133549	0.565778	1.22134
0.183321	0.140921	0.344626	1.0297
0.201401	0.343962	0.410709	1.10322
0.0840174	0.348545	0.840223	1.14453
0.22397	0.110124	0.562338	1.12751
0.338843	0.280633	0.409407	0.548699
0.13884	0.0848644	0.539174	0.899571
0.113986	0.140981	0.444988	0.584585
0.237784	0.301585	0.735043	0.815999
0.154334	0.353545	0.357047	0.632454
0.426008	0.183622	0.44751	0.623019
0.133808	0.126981	0.377968	0.980007
0.113092	0.179398	0.696317	1.33441
0.177746	0.0831698	0.556814	1.05058
0.196729	0.202363	0.683226	1.24424
0.158644	0.264769	0.33234	1.46415
0.132136	0.115941	0.398553	1.11888
0.291493	0.149572	1.09856	1.45086
0.0730216	0.0784458	0.983042	0.924719
0.211608	0.193258	0.64591	0.81367
0.100146	0.294527	0.94149	0.719312
0.207712	0.228673	0.645136	1.59006
0.255272	0.146487	0.536435	0.577503
0.142109	0.117346	0.347673	1.62407
0.258882	0.0874963	0.668045	0.707066
0.53396	0.166557	0.499759	1.04185
0.172778	0.0957495	0.571318	0.785932
0.0502824	0.0356139	1.30397	1.45388
0.18726	0.200626	0.609725	0.829349
0.118444	0.0599354	0.405789	1.03688
0.23962	0.102605	1.64006	1.53787
0.252413	0.0653818	0.719523	1.06325
0.231013	0.233821	0.486861	1.09196
0.182992	0.301352	0.361075	0.853463
0.276393	0.118194	0.54376	1.45931
0.183131	0.2106	0.451053	0.543895
0.321029	0.0998881	1.06194	1.22457
0.191386	0.0723532	0.725971	1.35586
0.131805	0.433174	0.72895	1.70649
0.151322	0.0539204	0.525037	0.862797
0.383953	0.159307	0.511853	1.51276
0.139294	0.106284	1.28011	0.827207
0.216943	0.261088	1.20042	0.835357
0.0768796	0.0511699	1.28584	1.42805
0.156432	0.222197	0.912712	1.36622
0.162524	0.173388	0.366582	0.728227
0.211994	0.271973	0.65356	0.537231
0.113139	0.259886	0.494	1.45856
0.0606659	0.112988	0.853834	1.14887
0.366313	0.0296632	0.404621	1.58414
0.166493	0.0688459	0.391004	2.11724
0.0654268	0.0872534	1.54242	1.4918
0.0747852	0.103607	1.45524	0.863379
0.164978	0.241855	1.29954	1.38807
0.29802	0.276221	0.347086	0.675318
0.153936	0.0904528	0.442106	1.27089
0.304382	0.388472	0.475539	0.610743
0.382185	0.167911	0.626937	0.713621
0.173094	0.150516	0.699705	0.698226
0.0805767	0.0434136	0.465524	1.81178
0.106887	0.24987	0.439177	1.02113
0.281509	0.0949723	0.488696	1.25356
0.120667	0.322896	0.488389	0.728449
0.202185	0.208291	1.21948	0.638301
0.157175	0.157005	0.447836	1.31795
0.41541	0.12635	0.41983	1.5623
0.224692	0.278953	0.351371	1.43672
0.180281	0.11262	0.437854	1.23624
0.0758409	0.138079	0.845397	1.18393
0.361599	0.24504	0.536291	0.647522
0.113742	0.383993	0.744133	0.79655
0.328515	0.347557	0.508516	1.13077
0.300389	0.331489	0.446013	1.15266
0.188309	0.18238	0.388468	1.12702
0.0994132	0.30109	0.656608	0.757276
0.404819	0.104079	0.529887	0.882631
0.190872	0.215189	0.856277	1.09975
0.120234	0.11012	0.887498	1.33286
0.1441	0.243074	0.860992	0.594177
0.219525	0.201241	0.39066	0.718821
0.302183	0.0911087	0.428893	1.36155
0.0768879	0.115949	1.15133	1.79952
0.244821	0.377203	0.455911	0.708003
0.167949	0.175016	0.704929	1.92181
0.264927	0.121788	1.18186	1.42107
0.164414	0.0698825	1.59098	0.58839
0.273031	0.107374	0.966701	0.756231
0.116019	0.251004	0.772895	0.815265
0.160814	0.107841	0.47357	1.07724
0.113059	0.218263	0.715365	0.465186
0.168731	0.0759354	0.635442	1.29742
0.0927363	0.14739	0.605426	1.33185
0.128592	0.196848	1.51892	1.45116
0.0340983	0.267083	1.96432	1.14575
0.233405	0.0954147	0.798558	1.5873
0.116283	0.104736	0.584811	0.623474
0.062468	0.149655	0.860778	0.520433
0.120336	0.402627	0.484074	0.802193
0.32396	0.126365	0.405134	1.1758
0.174784	0.155854	1.08918	1.0946
0.138076	0.286829	0.671958	0.531411
0.258156	0.157558	0.50887	0.575295
0.1225	0.0778052	0.37824	1.88859
0.192098	0.188028	1.05755	0.654703
0.271941	0.157091	0.850188	1.58055
0.236407	0.168168	1.40417	1.09411
0.0955924	0.122766	0.558654	0.845226
0.0797851	0.117614	0.716164	0.969362
0.146943	0.121885	0.636306	0.678586
0.132189	0.110451	0.791777	2.50488
0.155469	0.162578	0.785931	0.534411
0.174599	0.108925	0.949901	1.88217
0.113848	0.184939	1.1121	1.66643
0.0761266	0.119578	0.433427	1.61381
0.0724172	0.176456	0.828894	0.522325
0.0955193	0.173994	0.649948	1.20482
0.106905	0.162719	0.531167	1.4379
0.147733	0.087746	0.924796	1.61069
0.168321	0.24116	0.481457	1.06362
0.0881396	0.281768	0.581583	1.25212
0.103916	0.220332	0.81297	0.681849
0.132772	0.0617382	1.61712	1.32957
0.103121	0.195673	0.435993	1.29911
0.154727	0.171226	0.516656	0.938241
0.29479	0.167675	0.680963	1.51988
0.0829048	0.10753	0.507868	1.63822
0.0892484	0.153852	0.586667	0.978145
0.0977706	0.0787441	0.650157	2.18126
0.207963	0.174672	0.501809	1.79326
0.151093	0.10971	0.544727	1.204
0.309827	0.370966	0.973816	0.912074
0.134287	0.158915	0.497646	1.23277
0.153066	0.137257	0.496046	0.840443
0.299118	0.314646	0.676004	0.873811
0.122032	0.182479	0.895792	1.56731
0.161568	0.145269	1.33793	1.5294
0.30683	0.158079	0.538727	1.51611
0.169867	0.362094	0.575939	0.767166
0.167936	0.161781	0.458894	1.05466
0.135667	0.168344	0.944353	0.975958
0.15449	0.168979	0.688138	1.29475
0.0908409	0.285947	0.449396	0.66166
0.13524	0.132005	0.48185	1.06262
0.190109	0.0976569	0.890635	2.22561
0.0797206	0.0841927	0.703983	1.16997
0.0692597	0.153704	0.650088	0.931623
0.125902	0.123308	0.509434	1.40138
0.270271	0.173867	0.418945	0.837486
0.12137	0.204196	0.700621	0.879931
0.0902457	0.154236	0.76389	1.53222
0.146555	0.212991	0.78593	1.38402
0.109576	0.162024	0.53543	1.13453
0.18444	0.213036	0.406189	1.09265
0.307699	0.273654	0.667459	0.593609
0.221328	0.14088	0.392029	1.46993
0.0757981	0.164707	0.446083	1.51265
0.0952359	0.313835	0.385069	1.88077
0.0935358	0.224517	0.795629	0.971297
0.50274	0.196345	0.898872	1.38988
0.16385	0.123983	0.495663	0.745599
0.204538	0.116905	0.481698	0.997958
0.0827037	0.241862	0.829769	0.618525
0.0717783	0.175038	0.807295	0.821651
0.178424	0.253344	1.47701	1.0224
0.208499	0.38226	0.539012	0.60565
0.144291	0.227021	0.466564	1.12966
0.0578543	0.258267	1.39028	1.02252
0.244991	0.0561043	1.49643	1.99528
0.139671	0.105743	0.456886	1.06044
0.120648	0.280378	0.751446	1.44506
0.300632	0.223357	0.436795	1.52118
0.15278	0.091992	0.509833	1.7727
0.278088	0.0587363	0.699466	1.63085
0.0876692	0.1811	1.30142	1.21309
0.0734517	0.314135	0.865531	1.73307
0.10199	0.350987	0.821599	0.743324
0.14628	0.0509505	0.503166	2.04549
0.130396	0.459083	0.815139	1.4612
0.237525	0.175909	0.493785	1.21346
0.0981502	0.461472	0.975864	0.814304
0.136777	0.379531	0.720536	1.47741
0.153539	0.156265	0.573547	1.01631
0.069229	0.147704	1.79924	0.990434
0.343966	0.142015	0.374503	1.43527
0.172302	0.318668	0.810227	1.10431
0.0812185	0.158386	1.22019	0.900886
0.459771	0.203964	0.632601	1.44087
0.382129	0.284099	0.834511	1.55816
0.115592	0.0165283	0.63852	1.66693
0.136975	0.164719	0.61387	1.89009
0.212777	0.1483	0.504848	0.793827
0.196747	0.288149	0.446491	1.41159
0.313364	0.281396	0.437749	1.26457
0.206094	0.129486	0.603578	1.20822
0.105997	0.15336	1.02855	1.11152
0.16762	0.0657325	0.474155	2.1529
0.302487	0.283366	0.792476	0.955051
0.0986639	0.224334	1.27183	0.732186
0.163012	0.251594	0.361285	0.666185
0.248664	0.16639	0.554725	1.14203
0.225926	0.102821	0.933326	0.986414
0.203388	0.171596	0.6839	0.748334
0.342803	0.192376	0.640538	0.682586
0.235762	0.127576	0.938901	1.24521
0.0926598	0.0951589	2.00733	1.2275
0.053079	0.272347	0.636351	1.39133
0.147451	0.408047	0.827927	1.14818
0.168022	0.141192	0.405818	1.24857
0.164977	0.121083	1.64437	0.724345
0.106284	0.189346	0.583994	0.678803
0.158881	0.0944664	0.89088	1.25551
0.632516	0.166384	0.525918	1.24783
0.210612	0.0963084	0.431267	1.41057
0.193497	0.235478	0.344911	0.89075
0.176228	0.198694	0.752413	1.41541
0.22549	0.193767	0.711632	1.02335
0.136255	0.139972	0.477355	1.18941
0.212477	0.271672	0.596844	0.996125
0.21512	0.0632568	0.901591	1.4546
0.0647285	0.116573	0.500494	1.49455
0.109338	0.201536	0.39433	1.00785
0.050764	0.385964	0.636373	1.38285
0.142526	0.126176	0.428319	1.35026
0.0877513	0.121348	0.642526	2.58719
0.499093	0.0990738	0.783234	1.39822
0.0853789	0.318145	0.719149	1.02295
0.139021	0.0617229	0.369252	1.42072
0.182767	0.103123	1.55131	1.85242
0.108396	0.0774087	0.792147	1.62016
0.0999342	0.228969	0.387235	1.97596
0.106683	0.126873	0.729775	0.993222
0.0515879	0.118121	0.397707	2.19883
0.0854906	0.296633	0.428039	0.86769
0.19793	0.193145	0.402385	1.1343
0.12592	0.271265	0.351087	0.651399
0.0992327	0.176105	0.395658	0.883595
0.218959	0.174017	0.384254	1.85856
0.270899	0.160382	0.428014	0.737053
0.266206	0.116436	0.96643	1.22181
0.158832	0.129953	0.354704	1.26631
0.119556	0.327051	0.446879	0.615304
0.0432114	0.0726269	1.02253	2.11019
0.137436	0.0919279	0.843541	1.60746
0.425846	0.120867	0.511447	0.894083
0.582196	0.0995157	0.557787	2.42725
0.0649755	0.14208	1.68374	1.59952
0.140978	0.16961	2.2669	0.511065
0.207114	0.00947518	0.420748	1.87512
0.0810624	0.19899	0.983749	0.921163
0.112249	0.189819	1.2644	1.50467
0.478624	0.0880506	0.430284	1.03502
0.133192	0.193348	0.405594	0.829849
0.312255	0.196079	0.543704	0.743281
0.107143	0.282006	0.651288	1.24104
0.316692	0.151563	1.2572	0.713871
0.10163	0.0523314	0.355557	1.10108
0.147254	0.159493	1.9632	1.03351
0.139221	0.218841	0.472197	0.755649
0.0833262	0.0809372	0.469189	1.33177
0.0905337	0.145389	0.780475	2.50005
0.0591795	0.115763	1.05086	1.50366
0.12933	0.191695	1.01356	1.23343
0.290279	0.0919558	0.618476	2.13364
0.358461	0.180692	0.336604	1.09604
0.110615	0.169584	0.679182	0.664447
0.211004	0.253096	1.84496	0.669614
0.159202	0.0531056	0.773377	1.41864
0.233258	0.275426	0.446203	1.13388
0.341902	0.213706	0.954437	1.17957
0.178726	0.198876	1.28979	0.771303
0.259746	0.224315	0.896201	0.920572
0.131595	0.0782746	1.37247	0.985776
0.292516	0.143359	0.410841	0.963624
0.110954	0.261187	0.392898	1.03911
0.00985898	0.123988	1.09532	1.28447
0.119563	0.0780587	0.654246	1.77249
0.138388	0.208793	0.403909	0.993995
0.0616722	0.094122	0.526359	2.37671
0.0952304	0.132112	0.380289	0.969808
0.12952	0.142608	0.329692	1.28548
0.0483945	0.319675	0.83835	0.984888
0.22086	0.0638493	0.888563	2.03568
0.143729	0.193004	0.571434	1.53235
0.0830891	0.188635	0.58209	0.513348
0.0627208	0.0737659	1.15563	1.30546
0.187246	0.084103	0.365096	1.15718
0.106992	0.066997	0.420996	1.7008
0.119878	0.0344091	0.573188	2.25398
0.102198	0.249973	0.597243	1.88637
0.229273	0.222576	0.428339	0.979102
0.11659	0.153478	0.670836	2.83422
0.110994	0.145153	1.77129	1.03386
0.0647743	0.133474	1.56072	1.00137
0.0571934	0.233389	0.914001	1.42886
0.223882	0.133699	1.13975	1.61019
0.381161	0.0542434	0.502427	1.3011
0.0929602	0.157871	0.950186	1.33509
0.0896714	0.125489	1.24101	1.4498
0.0554123	0.189935	1.18803	0.696361
0.224308	0.0577572	0.511324	1.74735
0.299064	0.249636	0.737632	0.922708
0.184293	0.0747201	0.715828	1.60188
0.118338	0.122107	0.393912	0.783985
0.28735	0.154285	0.395008	0.963174
0.167443	0.205223	0.953723	1.71582
0.108847	0.11287	0.555797	1.07869
0.14295	0.141285	0.393433	0.583938
0.0389892	0.211617	0.914763	0.983054
0.417092	0.0649774	0.901434	1.12272
0.107092	0.213373	0.490258	0.483415
0.158323	0.251973	0.363183	1.02606
0.162977	0.250703	0.437523	1.06642
0.132208	0.0231079	0.323783	1.78796
0.141088	0.0654895	0.477611	1.28986
0.0724726	0.0124138	0.615868	1.34382
0.144787	0.118027	0.473001	1.2479
0.124163	0.123149	0.773799	0.763113
0.226701	0.0673614	1.9659	1.15052
0.089688	0.164055	1.00253	0.627754
0.0660283	0.059496	0.813103	1.56067
0.162544	0.0504616	0.517107	1.71901
0.111706	0.108667	0.503553	1.61025
0.205131	0.0568801	0.677705	1.3655
0.127551	0.0604893	0.532414	2.42996
0.171869	0.0356057	0.618649	1.0557
0.187995	0.068938	1.20078	1.21254
0.0989286	0.0542555	0.43919	2.10245
0.137479	0.152423	0.495216	1.88215
0.219312	0.0330357	0.551619	1.49838
0.187906	0.0812879	0.445852	2.236
0.196919	0.186557	0.40173	2.59314
0.104112	0.227782	0.387038	1.37234
0.25619	0.0519066	1.11575	1.03953
0.107983	0.0471023	0.78961	2.07728
0.127725	0.137463	0.361383	1.29198
0.231935	0.135234	0.433839	1.17496
0.170642	0.157764	0.585549	1.79065
0.110351	0.0772155	0.851283	1.79243
0.0443463	0.088125	0.995575	1.35057
0.211382	0.246306	1.06437	1.29294
0.251074	0.0242633	0.426965	1.08504
0.113016	0.45676	1.1154	2.61984
0.160914	0.183234	1.57422	1.13407
0.161094	0.0312079	0.480668	1.55854
0.0771892	0.342033	0.42825	1.59318
0.0760937	0.0467194	0.449447	2.10146
0.175303	0.229055	0.603933	2.09846
0.157138	0.0232796	0.738003	1.64691
0.0632476	0.12751	2.19497	1.87516
0.234644	0.0725619	0.465843	1.26657
0.0850737	0.0978454	1.10491	2.25222
0.0379979	0.053748	0.959511	1.55364
0.14699	0.0546059	0.622541	1.018
0.146186	0.190031	0.4881	1.33831
0.165651	0.0801117	0.965446	1.67836
0.074878	0.129855	0.482703	0.740166
0.213776	0.295693	0.470134	1.29846
0.0831252	0.079117	1.48853	1.57839
0.097932	0.0845366	0.946235	1.44636
0.0346622	0.0707838	0.61721	1.46296
0.12654	0.205984	1.2161	0.595128
0.202974	0.13457	0.483931	2.03855
0.0480153	0.0369041	1.30986	2.42737
0.295415	0.143905	0.447381	1.67591
0.0623879	0.279917	0.931884	1.32609
0.1762	0.17315	0.497012	1.99331
0.0461033	0.0395832	1.76909	2.00189
0.164126	0.139939	0.849023	1.08307
0.0487659	0.132323	0.969715	1.11369
0.102867	0.0894897	0.821264	1.60293
